# Supplementary material for: Lack of association of genetic variation in chromosome region 15q14-22.1 with type 2 diabetes in a Japanese population
Source: BMC Med Genet. 2008 Mar 27;9:22. doi: 10.1186/1471-2350-9-22 (PMC2324080; doi:10.1186/1471-2350-9-22)
Supplement: Additional file 1 — Association tests in Stage 1, Stage 2, and Stage 1 + Stage 2. A complete list of the 1,317 SNP markers used in this study, and the results of association tests in Stage 1, Stage 2, and Stage 1 + Stage 2. [file 1471-2350-9-22-S1.xls]

## Sheet: 0.01comnbine
Additional file 1 Result of association tests in Stage 1, Stage 2, and Stage 1 + Stage 2 combined.
								Stage 1					Stage 2					Stage 1 + Stage 2 combineda)						Stage 1						Stage 2						Stage 1 + Stage 2 combined
								Allele 1 frequency case	Allele 1 frequency control	HWE control	p value		Allele 1 frequency case	Allele 1 frequency control	HWE control	p value		Allele 1 frequency case	Allele 1 frequency control	HWE control	p value			Genotype frequency/case			Genotype frequency/control			Genotype frequency/case			Genotype frequency/control			Genotype frequency/case			Genotype frequency/control
Marker No.	db SNP ID	Gene symbol	Position	hCV number	Assay ID ABI TaqMan SNP ID	Allele 1	Allele 2				Allele frequency	Genotype frequency				Allele frequency	Genotype frequency				Allele frequency	Genotype frequency		Allele 1 homo	hetero	Allele 2 homo	Allele 1 homo	hetero	Allele 2 homo	Allele 1 homo	hetero	Allele 2 homo	Allele 1 homo	hetero	Allele 2 homo	Allele 1 homo	hetero	Allele 2 homo	Allele 1 homo	hetero	Allele 2 homo
SNP3001	rs11637690	intergenic	34477531	C_494600_10	hCV494600	A	G	0.296703	0.321727	0.314	0.303	0.397
SNP3002	rs7162200	intergenic	34567785	C_9417046_10	hCV9417046	C	T	0.707547	0.681944	0.53	0.288	0.578
SNP3006	rs12899988	intergenic	34644206	C_9416767_10	hCV9416767	A	C	0.627688	0.64986	0.267	0.378	0.399
SNP3007	rs12708541	intergenic	34662899	C_9416697_10	hCV9416697	C	T	0.552846	0.566667	0.323	0.595	0.659
SNP1001	rs12592712	intergenic	34676667	C_9963529_10	hCV9963529	A	G	0.743207	0.733333	0.332	0.668	0.849
SNP1002	rs12437809	LOC728257	34698741	C_9963482_10	hCV9963482	A	G	0.158108	0.159722	0.391	0.933	0.849
SNP2001	rs2216141	LOC728257	34703597	C_15857401_10	hCV15857401	A	G	0.307796	0.320334	0.157	0.606	0.085
SNP2002	rs723830	C15orf41	34716460	C_2682524_10	hCV2682524	A	G	0.691576	0.683473	0.158	0.739	0.084
SNP2003	rs11073190	C15orf41	34719217	C_2682529_10	hCV2682529	A	G	0.692204	0.680556	0.164	0.631	0.09
SNP1003	rs10220874	C15orf41	34731308	C_2682532_10	hCV2682532	C	T	0.310298	0.325	0.334	0.547	0.168
SNP1005	rs11858026	C15orf41	34752604	C_3014566_10	hCV3014566	A	G	0.687332	0.667598	0.118	0.42	0.0255	0.682075	0.691651	0.555	0.635	0.658
SNP1006	rs11634933	C15orf41	34753634	C_3014567_10	hCV3014567	A	G	0.813699	0.780112	0.314	0.113	0.261
SNP2004	rs10775228	C15orf41	34761221	C_3014569_10	hCV3014569	C	T	0.714286	0.680556	0.858	0.16	0.197
SNP1007	rs11631068	C15orf41	34768505	C_3014571_10	hCV3014571	A	G	0.715054	0.681944	0.887	0.167	0.332
SNP1008	rs974849	C15orf41	34772937	C_3014572_10	hCV3014572	C	T	0.414601	0.412256	0.382	0.928	0.266
SNP2005	rs12904210	C15orf41	34784116	C_3014578_10	hCV3014578	A	T	0.596774	0.594708	0.385	0.936	0.347
SNP1009	rs12592671	C15orf41	34787099	C_3014581_10	hCV3014581	A	C	0.577446	0.581944	0.287	0.862	0.625
SNP1010	rs7182919	C15orf41	34792845	C_3014584_10	hCV3014584	A	G	0.3	0.300279	0.114	0.991	0.0732
SNP1011	rs10518901	C15orf41	34807406	C_3014596_10	hCV3014596	C	T	0.656334	0.644663	0.252	0.641	0.369
SNP1012	rs1452916	C15orf41	34810027	C_8927614_10	hCV8927614	A	G	0.657182	0.640669	0.318	0.509	0.42
SNP2006	rs1037439	C15orf41	34813857	C_3014598_10	hCV3014598	A	G	0.671622	0.660167	0.294	0.643	0.582
SNP1013	rs12595466	C15orf41	34819236	C_3014602_20	hCV3014602	A	G	0.560647	0.570028	0.829	0.718	0.825
SNP1014	rs11073194	C15orf41	34833558	C_3014607_10	hCV3014607	A	G	0.721467	0.706128	0.8	0.518	0.586
SNP1015	rs2160420	C15orf41	34841212	C_3014613_10	hCV3014613	C	G	0.567935	0.615922	0.966	0.0629	0.112
SNP2007	rs2381876	C15orf41	34865895	C_16226263_10	hCV16226263	C	T	0.483827	0.45904	0.247	0.345	0.43
SNP1016	rs2890822	C15orf41	34866864	C_1374478_20	hCV1374478	A	G	0.486559	0.518156	0.301	0.227	0.465
SNP3008	rs11073209	intergenic	34939501	C_1323549_10	hCV1323549	C	T	0.834232	0.825905	0.49	0.672	0.314
SNP1017	rs12900770	MEIS2	34977214	C_11481685_10	hCV11481685	C	T	0.465054	0.509915	0.963	0.0876	0.199
SNP2010	rs1450417	MEIS2	34982593	C_1323575_10	hCV1323575	A	C	0.625	0.59887	0.664	0.308	0.582
SNP1018	rs12440797	MEIS2	34993373	C_1323584_10	hCV1323584	A	G	0.118598	0.123944	0.45	0.755	0.384
SNP1019	rs10852000	MEIS2	34994287	C_11481706_10	hCV11481706	A	G	0.831081	0.826389	0.43	0.812	0.615
SNP2011	rs1562804	MEIS2	35010253	C_1323597_10	hCV1323597	C	T	0.52965	0.519553	0.119	0.7	0.496
SNP1021	rs1194765	MEIS2	35015505	C_8792246_10	hCV8792246	A	T	0.670732	0.667598	0.56	0.899	0.911
SNP2012	rs1376071	MEIS2	35027798	C_8792262_10	hCV8792262	G	T	0.303523	0.266017	0.516	0.113	0.103
SNP2013	rs1205606	MEIS2	35041022	C_306932_10	hCV306932	A	G	0.235054	0.252793	0.249	0.431	0.724
SNP2014	rs11636673	MEIS2	35060584	C_24606_10	hCV24606	C	T	0.521505	0.576602	0.568	0.0343	0.0629	0.542776	0.54	0.11	0.898	0.169
SNP2015	rs940093	MEIS2	35065439	C_8791852_10	hCV8791852	C	T	0.326146	0.339833	0.405	0.579	0.695
SNP1023	rs35356758	MEIS2	35069097	C_203762_10	hCV203762	A	G	0.326975	0.341292	0.405	0.564	0.667
SNP1024	rs7180534	MEIS2	35076379	C_62897_10	hCV62897	A	C	0.438005	0.389972	0.755	0.0625	0.106
SNP2017	rs12437615	MEIS2	35099994	C_181907_10	hCV181907	C	T	0.772849	0.784722	0.831	0.584	0.753
SNP1025	rs16964586	MEIS2	35122349	C_420489_10	hCV420489	C	T	0.798913	0.770833	0.978	0.192	0.387
SNP1026	rs12900251	MEIS2	35123977	C_420492_10	hCV420492	C	T	0.240541	0.266017	0.357	0.263	0.157
SNP1027	rs11858047	MEIS2	35132640	C_420494_10	hCV420494	A	T	0.76511	0.740947	0.395	0.287	0.112
SNP2018	rs1568679	MEIS2	35137094	C_8791874_10	hCV8791874	C	T	0.21371	0.191667	0.677	0.294	0.145
SNP2019	rs12442483	MEIS2	35140741	C_420499_10	hCV420499	C	T	0.46477	0.470833	0.421	0.817	0.643
SNP1028	rs7179387	MEIS2	35141684	C_420500_10	hCV420500	G	T	0.531081	0.537709	0.456	0.8	0.635
SNP2020	rs11852749	MEIS2	35147871	C_420504_10	hCV420504	C	T	0.263514	0.28273	0.336	0.41	0.38
SNP1029	rs11854578	MEIS2	35150451	C_420508_10	hCV420508	G	T	0.743935	0.72549	0.441	0.425	0.498
SNP1030	rs4625687	MEIS2	35151546	C_420509_10	hCV420509	A	G	0.528302	0.532033	0.443	0.886	0.657
SNP2021	rs12900478	MEIS2	35155452	C_11304882_10	hCV11304882	C	G	0.254032	0.275766	0.256	0.346	0.386
SNP1031	rs4244559	MEIS2	35159903	C_188273_10	hCV188273	C	T	0.331536	0.351955	0.314	0.411	0.327
SNP1032	rs2701524	MEIS2	35170980	C_11299891_10	hCV11299891	C	T	0.296448	0.336182	0.873	0.106	0.262
SNP1033	rs4146313	MEIS2	35171875	C_262642_10	hCV262642	C	G	0.343324	0.374302	0.972	0.219	0.469
SNP3010	rs2701502	intergenic	35235540	C_15922823_10	hCV15922823	A	G	0.613514	0.606145	0.575	0.773	0.841
SNP3011	rs10852001	intergenic	35257892	C_281732_10	hCV281732	C	T	0.493188	0.492978	0.46	0.994	0.916
SNP3012	rs1520011	intergenic	35280978	C_500147_10	hCV500147	A	G	0.487838	0.494382	0.526	0.803	0.923
SNP3013	rs1520012	intergenic	35299846	C_8868810_10	hCV8868810	C	G	0.780488	0.765363	0.615	0.491	0.201
SNP3014	rs1401894	intergenic	35347535	C_8791974_10	hCV8791974	C	T	0.440701	0.406685	0.934	0.189	0.379
SNP3015	rs960522	intergenic	35351165	C_8791983_10	hCV8791983	A	G	0.256793	0.279167	0.065	0.335	0.0336	0.240038	0.264706	0.362	0.192	0.208
SNP3016	rs7175775	intergenic	35355328	C_1733442_10	hCV1733442	A	G	0.345013	0.320621	0.56	0.325	0.592
SNP3017	rs34967929	intergenic	35366707	C_11754378_10	hCV11754378	A	T	0.643817	0.634722	0.814	0.717	0.935
SNP3018	rs1520017	intergenic	35371114	C_8791683_10	hCV8791683	C	T	0.453297	0.479109	0.736	0.325	0.496
SNP3019	rs1520949	intergenic	35412600	C_469485_10	hCV469485	C	T	0.52965	0.548611	0.617	0.467	0.721
SNP3020	rs8024814	intergenic	35436530	C_11486506_10	hCV11486506	A	G	0.655827	0.643454	0.195	0.621	0.836
SNP3021	rs1815827	intergenic	35441641	C_11673506_10	hCV11673506	C	T	0.190541	0.205056	0.753	0.487	0.737
SNP3022	rs632123	intergenic	35448960	C_2688663_10	hCV2688663	C	T	0.598916	0.589136	0.15	0.704	0.869
SNP3023	rs633475	intergenic	35453129	C_2688656_10	hCV2688656	A	G	0.8125	0.795518	0.763	0.415	0.698
SNP3024	rs668644	intergenic	35456898	C_3058419_10	hCV3058419	A	G	0.594086	0.589636	0.181	0.863	0.885
SNP3025	rs652798	intergenic	35463600	C_11486525_10	hCV11486525	C	G	0.402703	0.412011	0.14	0.718	0.846
SNP3026	rs1520955	intergenic	35475841	C_8868718_10	hCV8868718	C	T	0.212737	0.196927	0.298	0.455	0.766
SNP3027	rs985609	intergenic	35486596	C_2688654_10	hCV2688654	G	T	0.331536	0.343137	0.821	0.64	0.534
SNP3028	rs602447	intergenic	35494688	C_3058400_10	hCV3058400	C	T	0.181081	0.194444	0.38	0.513	0.673
SNP3029	rs681245	intergenic	35527904	C_3058386_10	hCV3058386	A	G	0.185984	0.198034	0.513	0.56	0.74
SNP3030	rs1457257	intergenic	35534641	C_3058380_10	hCV3058380	A	G	0.394879	0.393056	0.092	0.943	0.558
SNP3031	rs10518950	intergenic	35539179	C_3058375_10	hCV3058375	G	T	0.182065	0.20028	0.443	0.378	0.596
SNP3032	rs7182501	LOC390576	35570600	C_3058350_10	hCV3058350	C	T	0.402703	0.402266	0.115	0.987	0.794
SNP3033	rs11073252	LOC390576	35606916	C_3058328_10	hCV3058328	C	T	0.403533	0.401114	0.544	0.925	0.902
SNP3034	rs4426309	intergenic	35632636	C_11486687_10	hCV11486687	A	G	0.744595	0.747222	0.163	0.908	0.216
SNP3035	rs12905706	intergenic	35636600	C_247596_10	hCV247596	A	G	0.637466	0.632312	0.565	0.838	0.732
SNP3036	rs8034049	intergenic	35676695	C_183104_10	hCV183104	A	G	0.506775	0.565642	0.159	0.0244	0.0168	0.527307	0.549336	0.382	0.309	0.51
SNP3037	rs4296214	intergenic	35683112	C_415961_10	hCV415961	A	T	0.497283	0.55571	0.409	0.0257	0.0425	0.51813	0.543186	0.821	0.251	0.484
SNP3038	rs8036386	intergenic	35687737	C_415953_10	hCV415953	A	G	0.48224	0.522346	0.436	0.127	0.0939
SNP3039	rs4294776	intergenic	35717187	C_425569_10	hCV425569	A	G	0.504076	0.552925	0.423	0.0621	0.127
SNP3040	rs4924192	intergenic	35875492	C_1450917_10	hCV1450917	A	G	0.259615	0.289694	0.461	0.2	0.212
SNP3041	rs10852008	intergenic	35906586	C_3030907_10	hCV3030907	C	T	0.304348	0.299443	0.226	0.839	0.215
SNP3042	rs2174007	intergenic	35928371	C_1506593_10	hCV1506593	A	G	0.329301	0.310056	0.104	0.431	0.224
SNP3043	rs6495929	intergenic	35933343	C_1506597_10	hCV1506597	C	T	0.332432	0.307263	0.074	0.303	0.129
SNP3044	rs11635927	intergenic	35942634	C_1506614_10	hCV1506614	C	T	0.202446	0.193056	0.413	0.653	0.758
SNP3045	rs2036433	intergenic	35953244	C_1506629_10	hCV1506629	C	T	0.692204	0.729805	0.455	0.113	0.268
SNP3047	rs10520064	intergenic	35967715	C_1506641_10	hCV1506641	A	G	0.474462	0.514006	0.229	0.131	0.266
SNP3049	rs4505261	intergenic	36109757	C_60301_10	hCV60301	C	T	0.611559	0.593575	0.64	0.483	0.438
SNP3050	rs6495940	intergenic	36116635	C_468713_10	hCV468713	A	G	0.708895	0.75419	0.337	0.0512	0.0811
SNP3051	rs12442242	intergenic	36128166	C_1506941_10	hCV1506941	A	G	0.375683	0.405099	0.837	0.253	0.325
SNP3052	rs16966212	LOC728288	36147581	C_1506929_10	hCV1506929	C	T	0.345946	0.343056	0.396	0.908	0.62
SNP3053	rs13380396	intergenic	36184430	C_1506893_10	hCV1506893	A	G	0.619946	0.559889	0.458	0.0197	0.0441	0.612264	0.613422	0.992	0.956	0.894
SNP3054	rs1003180	intergenic	36244316	C_1506844_10	hCV1506844	C	T	0.649194	0.625	0.888	0.336	0.623
SNP3055	rs1522787	intergenic	36257608	C_1506758_10	hCV1506758	C	T	0.673554	0.640227	0.394	0.184	0.104
SNP3056	rs970497	intergenic	36269186	C_8793207_10	hCV8793207	A	G	0.204607	0.207521	0.621	0.891	0.991
SNP3057	rs2174009	intergenic	36274355	C_1506772_10	hCV1506772	C	G	0.23224	0.240793	0.877	0.703	0.898
SNP3058	rs1522771	intergenic	36283916	C_1506791_10	hCV1506791	C	G	0.632075	0.611421	0.399	0.416	0.718
SNP3059	rs1522767	intergenic	36309577	C_1506807_10	hCV1506807	A	G	0.490541	0.506964	0.789	0.531	0.678
SNP2022	rs11635608	SPRED1	36326117	C_1506828_10	hCV1506828	A	G	0.394521	0.435714	0.227	0.114	0.286
SNP1034	rs7169376	SPRED1	36345547	C_487998_20	hCV487998	A	C	0.235135	0.219888	0.249	0.488	0.694
SNP2023	rs8035425	SPRED1	36346266	C_1796539_10	hCV1796539	A	G	0.727642	0.734375	0.964	0.773	0.859
SNP1035	rs2056506	SPRED1	36353614	C_12073208_10	hCV12073208	A	T	0.766216	0.779167	0.291	0.555	0.782
SNP1036	rs12148224	SPRED1	36358686	C_11753422_10	hCV11753422	C	T	0.233062	0.223315	0.321	0.658	0.867
SNP2024	rs10852015	SPRED1	36362255	C_1796549_10	hCV1796549	C	T	0.493243	0.520833	0.48	0.292	0.518
SNP2025	rs8029728	SPRED1	36368498	C_73643_10	hCV73643	C	T	0.233784	0.220506	0.255	0.546	0.756
SNP1037	rs1522777	SPRED1	36384317	C_8868562_10	hCV8868562	A	C	0.765499	0.779167	0.291	0.533	0.755
SNP2026	rs1357382	SPRED1	36387217	C_8868561_10	hCV8868561	G	T	0.233062	0.222067	0.306	0.617	0.838
SNP1038	rs4923786	SPRED1	36396979	C_399829_10	hCV399829	C	T	0.766129	0.779494	0.255	0.543	0.744
SNP1039	rs1916153	SPRED1	36403937	C_12073251_10	hCV12073251	C	T	0.765583	0.778552	0.299	0.555	0.782
SNP2027	rs12904947	SPRED1	36414728	C_301697_10	hCV301697	C	T	0.50672	0.486034	0.762	0.429	0.508
SNP1040	rs1522764	SPRED1	36428215	C_284692_10	hCV284692	A	C	0.764785	0.779167	0.291	0.512	0.727
SNP3060	rs11073320	SPRED1	36445216	C_369963_10	hCV369963	C	T	0.743935	0.761173	0.903	0.446	0.746
SNP3061	rs4244562	intergenic	36450523	C_230619_10	hCV230619	A	G	0.498649	0.524217	0.907	0.332	0.615
SNP3062	rs11073321	intergenic	36453766	C_230614_10	hCV230614	A	G	0.788618	0.773743	0.42	0.493	0.535
SNP3063	rs12914215	intergenic	36496843	C_44347_10	hCV44347	A	G	0.454178	0.508333	0.837	0.0383	0.116	0.459357	0.456274	0.253	0.887	0.957
SNP2028	rs12440278	FAM98B	36534607	C_126918_10	hCV126918	A	G	0.411444	0.439944	0.623	0.272	0.486
SNP3064	rs4077850	FAM98B	36539049	C_126920_10	hCV126920	C	T	0.416216	0.444444	0.38	0.276	0.411
SNP1041	rs4271555	FAM98B	36556288	C_484877_10	hCV484877	C	T	0.274194	0.281944	0.496	0.741	0.655
SNP1042	rs1136973	RASGRP1	36568604	C_9516534_10	hCV9516534	C	T	0.586486	0.563025	0.266	0.366	0.439
SNP1043	rs12591938	RASGRP1	36579129	C_11298402_10	hCV11298402	C	T	0.13624	0.160615	0.205	0.192	0.183
SNP1044	rs4465567	RASGRP1	36585538	C_11298403_10	hCV11298403	C	T	0.71875	0.721448	0.453	0.909	0.777
SNP1045	rs7170151	RASGRP1	36633970	C_11302816_10	hCV11302816	C	T	0.377717	0.415966	0.96	0.137	0.272
SNP3065	rs11631064	intergenic	36659351	C_1241393_10	hCV1241393	C	G	0.365229	0.404167	0.86	0.126	0.223
SNP3066	rs1007203	intergenic	36667352	C_8868555_10	hCV8868555	A	G	0.856757	0.858939	0.413	0.905	0.755
SNP3067	rs1316583	intergenic	36673338	C_8868554_10	hCV8868554	C	T	0.858696	0.863128	0.563	0.807	0.949
SNP3068	rs1122891	intergenic	36725969	C_8793029_10	hCV8793029	C	G	0.382514	0.397222	0.691	0.566	0.681
SNP3069	rs987757	intergenic	36737521	C_1241430_10	hCV1241430	G	T	0.567204	0.554167	0.602	0.615	0.656
SNP3070	rs2319753	intergenic	36807747	C_15758872_10	hCV15758872	G	T	0.692412	0.65	0.237	0.0847	0.088
SNP3071	rs2912379	intergenic	36814387	C_2903117_10	hCV2903117	A	G	0.352304	0.380223	0.186	0.269	0.0839
SNP3072	rs2929646	intergenic	36828256	C_2903140_10	hCV2903140	C	T	0.665312	0.647059	0.3	0.464	0.457
SNP3073	rs1465510	intergenic	36833490	C_2903143_10	hCV2903143	A	G	0.713514	0.691877	0.601	0.367	0.65
SNP3074	rs10459670	intergenic	36843842	C_2903155_10	hCV2903155	A	T	0.77973	0.794944	0.102	0.479	0.749
SNP3077	rs10520111	intergenic	36896223	C_2903196_10	hCV2903196	C	T	0.785908	0.803073	0.169	0.418	0.462
SNP3078	rs8182091	intergenic	36921410	C_2903216_10	hCV2903216	A	G	0.386792	0.357542	0.228	0.248	0.533
SNP3079	rs2624265	intergenic	36935941	C_2903228_10	hCV2903228	C	T	0.231507	0.252089	0.74	0.36	0.639
SNP3081	rs12592767	intergenic	36969967	C_11310002_10	hCV11310002	A	T	0.633515	0.625698	0.348	0.758	0.909
SNP3082	rs11852439	intergenic	36980098	C_8224167_10	hCV8224167	A	G	0.6	0.584722	0.187	0.553	0.626
SNP3083	rs1368808	intergenic	36985716	C_8224132_10	hCV8224132	A	G	0.396175	0.418768	0.571	0.382	0.436
SNP3084	rs7181150	intergenic	37000183	C_8224026_10	hCV8224026	C	T	0.434066	0.443662	0.206	0.714	0.216
SNP3085	rs11637063	intergenic	37053600	C_9415008_10	hCV9415008	A	G	0.301887	0.267409	0.72	0.145	0.32
SNP3086	rs12910064	intergenic	37071028	C_1684807_10	hCV1684807	A	T	0.307278	0.27514	0.812	0.177	0.35
SNP3087	rs1841438	intergenic	37112779	C_1684846_10	hCV1684846	A	T	0.760108	0.76676	0.888	0.765	0.691
SNP3088	rs8026370	intergenic	37165028	C_1684924_10	hCV1684924	C	T	0.381081	0.358146	0.219	0.365	0.409
SNP3089	rs2623468	intergenic	37214957	C_1684956_10	hCV1684956	A	G	0.539084	0.580056	0.208	0.116	0.204
SNP3090	rs275178	intergenic	37235472	C_807611_10	hCV807611	C	T	0.535135	0.543175	0.535	0.758	0.943
SNP3091	rs1038276	intergenic	37252044	C_8927253_10	hCV8927253	A	C	0.408719	0.421569	0.595	0.62	0.739
SNP3092	rs2816590	intergenic	37264093	C_1707954_10	hCV1707954	G	T	0.657258	0.693593	0.243	0.138	0.105
SNP3094	rs156799	intergenic	37311688	C_11486876_10	hCV11486876	A	G	0.323925	0.354749	0.635	0.214	0.434
SNP3096	rs156787	FLJ39531	37335619	C_1493985_10	hCV1493985	A	G	0.177027	0.231944	0.283	0.0092	0.0378	0.177757	0.209524	0.111	0.0653	0.065	0.177455	0.218644	0.65	0.002	0.0041		16 (4.3%)	99 (26.6%)	255 (68.5%)	23 (6.4%)	121 (33.6%)	216 (60.0%)	18 (3.4%)	151 (28.4%)	357 (67.1%)	17 (3.2%)	186 (35.1%)	322 (60.8%)	34 (3.8%)	250 (27.7%)	612 (67.7%)	40 (4.5%)	307 (34.5%)	538 (60.4%)
SNP3097	rs11637020	intergenic	37354597	C_1494004_10	hCV1494004	A	C	0.816712	0.813889	0.609	0.889	0.959
SNP3098	rs17692294	intergenic	37367472	C_1494018_10	hCV1494018	A	G	0.79589	0.810734	0.56	0.479	0.558
SNP3099	rs1371960	intergenic	37401842	C_8926961_10	hCV8926961	C	T	0.283602	0.278249	0.243	0.821	0.854
SNP3100	rs11631318	intergenic	37406191	C_1494050_10	hCV1494050	C	T	0.201635	0.158263	0.242	0.0318	0.0854	0.169508	0.188931	0.131	0.245	0.175
SNP3102	rs1822105	intergenic	37421595	C_26373503_10	hCV26373503	C	T	0.619624	0.581232	0.223	0.135	0.24
SNP3103	rs1866832	intergenic	37430987	C_9962262_10	hCV9962262	A	G	0.374324	0.420391	0.623	0.0725	0.19
SNP3104	rs2053446	intergenic	37436261	C_1705826_10	hCV1705826	C	T	0.446237	0.493017	0.396	0.0734	0.134
SNP3105	rs12594730	intergenic	37442648	C_11764916_10	hCV11764916	A	C	0.686992	0.704735	0.403	0.462	0.425
SNP3106	rs878728	intergenic	37447577	C_9962201_10	hCV9962201	A	G	0.516438	0.47479	0.461	0.114	0.273
SNP3107	rs4614701	intergenic	37452791	C_297013_10	hCV297013	C	G	0.501362	0.468927	0.412	0.218	0.423
SNP3108	rs4924349	intergenic	37470316	C_8223592_10	hCV8223592	A	T	0.570081	0.583333	0.448	0.608	0.832
SNP3109	rs8040081	intergenic	37519459	C_497629_10	hCV497629	A	G	0.567308	0.551532	0.638	0.546	0.82
SNP3110	rs724098	intergenic	37560051	C_919191_10	hCV919191	C	T	0.321038	0.320113	0.308	0.97	0.905
SNP3111	rs4924366	intergenic	37587139	C_1879958_10	hCV1879958	A	C	0.858491	0.862117	0.714	0.842	0.966
SNP3112	rs4506870	intergenic	37599128	C_1879961_10	hCV1879961	C	T	0.857724	0.853933	0.498	0.837	0.79
SNP2029	rs2618162	LOC644779	37654799	C_11483709_10	hCV11483709	C	T	0.362903	0.425	0.278	0.015	0.0094	0.380639	0.409263	0.517	0.177	0.191	0.373341	0.415636	0.236	0.0096	0.0036		56 (15.1%)	158 (42.5%)	158 (42.5%)	60 (16.7%)	186 (51.7%)	114 (31.7%)	83 (15.6%)	239 (44.9%)	210 (39.5%)	85 (16%)	263 (49.6%)	181 (34.2%)	139 (15.4%)	397 (43.9%)	368 (40.7%)	145 (16.3%)	449 (50.4%)	295 (33.1%)
SNP2030	rs11070220	LOC644779	37662675	C_3100549_10	hCV3100549	C	T	0.663514	0.602241	0.442	0.0154	0.0354	0.642453	0.618095	0.509	0.246	0.3
SNP1046	rs2664141	THBS1	37666809	C_3100555_10	hCV3100555	C	T	0.640921	0.592179	0.32	0.056	0.0279	0.633019	0.598299	0.543	0.1	0.172
SNP1047	rs7169108	THBS1	37667650	C_3100556_1_	hCV3100556	C	T	0.65903	0.603933	0.283	0.0294	0.0434	0.647619	0.619318	0.308	0.178	0.219
SNP1048	rs2292305	THBS1	37668114	C_3100557_1_	hCV3100557	A	G	0.643243	0.582402	0.336	0.0172	0.0161	0.628817	0.604364	0.237	0.249	0.174
SNP1049	rs3743125	THBS1	37675140	C_1571109_1_	hCV1571109	A	G	0.340541	0.398876	0.212	0.0213	0.0323	0.360421	0.384542	0.231	0.254	0.236
SNP2031	rs949646	FSIP1	37683359	C_1571108_10	hCV1571108	G	T	0.650943	0.5875	0.479	0.0125	0.0352	0.630228	0.604915	0.405	0.232	0.336
SNP2032	rs2412419	FSIP1	37692263	C_15794371_10	hCV15794371	A	C	0.649194	0.5875	0.479	0.0151	0.0402	0.62806	0.603025	0.428	0.236	0.369
SNP2033	rs4349120	FSIP1	37714954	C_1571064_10	hCV1571064	C	T	0.65457	0.604457	0.632	0.0473	0.106	0.63447	0.627376	0.452	0.736	0.43
SNP2034	rs11636823	FSIP1	37718426	C_1571051_10	hCV1571051	G	T	0.65457	0.603352	0.77	0.0428	0.107	0.635849	0.625472	0.421	0.621	0.367
SNP2035	rs12911549	FSIP1	37731314	C_1571038_10	hCV1571038	G	T	0.367568	0.323611	0.943	0.0775	0.181
SNP2036	rs11638727	FSIP1	37737577	C_1571034_10	hCV1571034	C	T	0.640541	0.67688	0.907	0.144	0.332
SNP2037	rs12050804	FSIP1	37743078	C_1571023_10	hCV1571023	A	C	0.649596	0.682584	0.974	0.183	0.371
SNP2038	rs2411299	FSIP1	37747192	C_1571022_10	hCV1571022	C	T	0.634409	0.67688	0.901	0.0876	0.182
SNP2039	rs2412424	FSIP1	37765425	C_1571007_10	hCV1571007	C	T	0.654054	0.586111	0.218	0.0075	0.0224	0.624288	0.621905	0.86	0.91	0.622	0.636566	0.607345	0.531	0.072	0.162		155 (41.7%)	174 (46.8%)	41 (11%)	118 (32.8%)	186 (51.7%)	56 (15.6%)	199 (37.4%)	260 (48.9%)	68 (12.8%)	204 (38.5%)	245 (46.2%)	76 (14.3%)	354 (39.2%)	434 (48.0%)	109 (12.1%)	322 (36.2%)	431 (48.4%)	132 (14.8%)
SNP2040	rs8034550	FSIP1	37770265	C_1571003_10	hCV1571003	C	T	0.703804	0.730447	0.179	0.26	0.229
SNP2041	rs2254829	FSIP1	37779957	C_16045005_10	hCV16045005	C	T	0.657258	0.591922	0.296	0.0099	0.0302	0.626894	0.622624	0.698	0.84	0.672	0.639444	0.610169	0.725	0.0709	0.168		158 (42.5%)	173 (46.5%)	41 (11%)	121 (33.6%)	183 (50.8%)	55 (15.3%)	203 (38.2%)	256 (48.1%)	69 (13.0%)	206 (38.9%)	243 (45.8%)	77 (14.5%)	361 (39.9%)	429 (47.5%)	110 (12.2%)	327 (36.7%)	426 (47.9%)	132 (14.8%)
SNP2042	rs768663	FSIP1	37784323	C_1570981_10	hCV1570981	A	G	0.479564	0.470752	0.249	0.737	0.724
SNP2043	rs2631705	FSIP1	37789051	C_1570980_10	hCV1570980	G	T	0.347709	0.309192	0.363	0.117	0.132
SNP2044	rs2664135	FSIP1	37799456	C_16269051_10	hCV16269051	A	C	0.647297	0.677778	0.382	0.218	0.255
SNP2045	rs1906159	FSIP1	37806974	C_11483777_10	hCV11483777	C	T	0.641129	0.585915	0.397	0.0306	0.0826	0.612811	0.611006	0.963	0.932	0.888
SNP2046	rs1166716	FSIP1	37837087	C_1195909_10	hCV1195909	A	T	0.52957	0.538889	0.07	0.721	0.0042	0.538388	0.534156	0.525	0.846	0.979	0.534714	0.536077	0.508	0.935	0.121		118 (31.7%)	158 (42.5%)	96 (25.8%)	96 (26.7%)	196 (54.4%)	68 (18.9%)	154 (28.9%)	253 (47.6%)	114 (21.4%)	154 (29.1%)	255 (48.1%)	118 (22.3%)	272 (30.1%)	411 (45.5%)	210 (23.2%)	250 (28.1%)	451 (50.7%)	186 (20.9%)
SNP2047	rs1565561	FSIP1	37850147	C_1117635_10	hCV1117635	C	T	0.657682	0.695225	0.309	0.126	0.24
SNP2048	rs683676	GPR176	37876053	C_1195885_10	hCV1195885	C	T	0.569892	0.565642	0.328	0.87	0.978
SNP2049	rs1166777	GPR176	37891525	C_9414515_10	hCV9414515	G	T	0.623288	0.611421	0.109	0.642	0.452
SNP1050	rs1865754	GPR176	37897481	C_11671651_10	hCV11671651	A	G	0.733607	0.761236	0.337	0.227	0.463
SNP1051	rs388571	GPR176	37898275	C_1195879_10	hCV1195879	C	G	0.466216	0.447075	0.958	0.463	0.683
SNP2050	rs275754	GPR176	37904019	C_1195876_10	hCV1195876	C	T	0.698113	0.727401	0.376	0.218	0.429
SNP1052	rs4924393	GPR176	37913935	C_1195871_20	hCV1195871	C	T	0.283784	0.276685	0.551	0.763	0.949
SNP2051	rs4924394	GPR176	37920645	C_1195867_10	hCV1195867	G	T	0.268817	0.254167	0.727	0.524	0.728
SNP1053	rs3784391	GPR176	37924307	C_9414375_10	hCV9414375	A	G	0.320755	0.296919	0.894	0.325	0.553
SNP1054	rs169328	GPR176	37937593	C_1195852_10	hCV1195852	C	G	0.74328	0.746518	0.564	0.887	0.956
SNP1055	rs12593001	GPR176	37941545	C_11483877_10	hCV11483877	C	G	0.718157	0.722222	0.466	0.863	0.982
SNP2052	rs1821715	GPR176	37962212	C_11671685_10	hCV11671685	C	T	0.555108	0.561111	0.888	0.817	0.973
SNP1056	rs11633436	GPR176	37962389	C_2967504_10	hCV2967504	C	T	0.449728	0.442737	0.86	0.789	0.96
SNP1058	rs275737	GPR176	37966305	C_1117679_10	hCV1117679	C	T	0.754054	0.771067	0.425	0.446	0.65
SNP2053	rs1873920	GPR176	37970308	C_11671691_10	hCV11671691	C	G	0.752022	0.771588	0.414	0.38	0.608
SNP1060	rs1688092	GPR176	37983270	C_8868244_10	hCV8868244	C	T	0.274194	0.247191	0.618	0.241	0.487
SNP1061	rs404258	GPR176	37989005	C_2967498_10	hCV2967498	C	T	0.346361	0.330532	0.094	0.523	0.347
SNP2055	rs381732	GPR176	37991508	C_2967494_10	hCV2967494	A	G	0.343407	0.328212	0.116	0.541	0.423
SNP2056	rs494614	GPR176	38009222	C_522358_10	hCV522358	A	G	0.181452	0.186111	0.609	0.818	0.712
SNP1062	rs500200	EIF2AK4	38019293	C_1185270_10	hCV1185270	A	C	0.791781	0.792479	0.883	0.974	0.989
SNP2057	rs7169266	EIF2AK4	38028429	C_1117640_10	hCV1117640	A	G	0.787088	0.779167	0.865	0.715	0.843
SNP1063	rs4924402	EIF2AK4	38033046	C_9414327_10	hCV9414327	C	T	0.722071	0.717877	0.895	0.859	0.535
SNP1067	rs10851392	EIF2AK4	38049851	C_1185242_10	hCV1185242	A	G	0.777778	0.775766	0.988	0.927	0.837
SNP1068	rs2307106	EIF2AK4	38052696	C_1185238_1_	hCV1185238	C	T	0.749326	0.747175	0.073	0.925	0.236
SNP2058	rs3765126	EIF2AK4	38057947	C_1185230_10	hCV1185230	C	T	0.224185	0.231944	0.629	0.724	0.39
SNP1069	rs3816901	EIF2AK4	38057998	C_1185229_10	hCV1185229	A	G	0.223118	0.22905	0.715	0.786	0.444
SNP1070	rs8030980	EIF2AK4	38065484	C_3043573_10	hCV3043573	C	T	0.689041	0.696884	0.518	0.747	0.674
SNP1071	rs7180126	EIF2AK4	38066873	C_3043574_10	hCV3043574	A	C	0.817073	0.792717	0.593	0.241	0.502
SNP1072	rs16970130	EIF2AK4	38068830	C_3043580_10	hCV3043580	C	T	0.24124	0.225	0.33	0.463	0.55
SNP2059	rs7178419	EIF2AK4	38071815	C_11768641_10	hCV11768641	C	T	0.270161	0.274373	0.292	0.856	0.962
SNP1074	rs2412464	EIF2AK4	38091134	C_294109_10	hCV294109	A	G	0.572802	0.564246	0.052	0.743	0.338
SNP2060	rs12903784	EIF2AK4	38091699	C_1623841_10	hCV1623841	A	C	0.681452	0.691667	0.351	0.674	0.879
SNP2061	rs11635537	EIF2AK4	38101483	C_11768659_10	hCV11768659	A	G	0.680108	0.689266	0.343	0.707	0.917
SNP1075	rs11070245	EIF2AK4	38105084	C_3043596_10	hCV3043596	G	T	0.382834	0.391667	0.864	0.73	0.92
SNP2062	rs2307101	EIF2AK4	38109752	C_16195563_10	hCV16195563	C	T	0.804054	0.784123	0.933	0.347	0.605
SNP1076	rs8042947	EIF2AK4	38113152	C_3043597_10	hCV3043597	A	G	0.530997	0.5625	0.139	0.226	0.143
SNP1077	rs2291620	SRP14	38116265	C_3043601_1_	hCV3043601	A	G	0.734247	0.713889	0.891	0.386	0.655
SNP1078	rs3986354	SRP14	38118168	C_3043605_10	hCV3043605	C	T	0.555256	0.584034	0.209	0.268	0.412
SNP2063	rs4924409	SRP14	38120342	C_1623845_10	hCV1623845	C	T	0.46371	0.480501	0.095	0.52	0.467
SNP2064	rs2412476	SRP14	38123144	C_1623849_10	hCV1623849	C	T	0.695418	0.694134	0.535	0.958	0.881
SNP3113	rs4923848	intergenic	38129345	C_1623855_10	hCV1623855	A	C	0.804054	0.789694	0.969	0.496	0.752
SNP3114	rs7181985	intergenic	38133942	C_1623857_10	hCV1623857	A	C	0.724932	0.726389	0.781	0.95	0.933
SNP3115	rs7162269	intergenic	38152220	C_1623860_10	hCV1623860	C	T	0.278976	0.272472	0.879	0.781	0.87
SNP2065	rs770470	BMF	38176950	C_8868146_10	hCV8868146	C	T	0.615903	0.630556	0.673	0.563	0.497
SNP1079	rs12592048	BMF	38183016	C_3043630_10	hCV3043630	A	G	0.405149	0.401389	0.511	0.884	0.685
SNP2066	rs1845477	BUB1B	38244927	C_12078674_10	hCV12078674	C	T	0.67655	0.705307	0.079	0.235	0.288
SNP2067	rs11636402	BUB1B	38253197	C_3052720_10	hCV3052720	A	T	0.399194	0.362745	0.496	0.152	0.122
SNP2068	rs12916805	BUB1B	38257164	C_1237150_10	hCV1237150	A	C	0.323925	0.293056	0.072	0.201	0.24
SNP1080	rs1801376	BUB1B	38265123	C_3052718_1_	hCV3052718	A	G	0.397019	0.364407	0.49	0.202	0.177
SNP2069	rs7170412	BUB1B	38265965	C_3052717_10	hCV3052717	C	G	0.343666	0.314607	0.242	0.239	0.486
SNP2070	rs11638942	BUB1B	38269442	C_3052712_10	hCV3052712	A	G	0.398649	0.365278	0.49	0.19	0.157
SNP2071	rs1047130	BUB1B	38276143	C_3052711_10	hCV3052711	A	G	0.206757	0.185754	0.821	0.313	0.567
SNP1081	rs12915249	BUB1B	38278003	C_3052710_20	hCV3052710	A	G	0.656334	0.685754	0.371	0.232	0.45
SNP1082	rs7495483	BUB1B	38283414	C_1237146_10	hCV1237146	A	C	0.675749	0.707283	0.058	0.194	0.194
SNP1083	rs2290551	BUB1B	38296892	C_1237141_1_	hCV1237141	A	G	0.674863	0.706944	0.072	0.186	0.244
SNP1084	rs12443488	PAK6	38322713	C_1644743_10	hCV1644743	A	G	0.421833	0.416667	0.33	0.842	0.961
SNP1085	rs2306482	PAK6	38326498	C_1644740_1_	hCV1644740	C	T	0.341033	0.365922	0.808	0.321	0.436
SNP1086	rs2306480	PAK6	38326665	C_1644738_1_	hCV1644738	A	G	0.65457	0.635097	0.785	0.437	0.51
SNP1087	rs2306479	PAK6	38326856	C_1644737_1_	hCV1644737	C	T	0.606469	0.595833	0.136	0.678	0.643
SNP1088	rs11638855	PAK6	38327193	C_3052702_10	hCV3052702	C	T	0.606183	0.601408	0.156	0.852	0.649
SNP1089	rs731497	PAK6	38342357	C_8868131_10	hCV8868131	C	T	0.346361	0.305556	0.252	0.0962	0.229
SNP2072	rs936216	PAK6	38344560	C_8868128_10	hCV8868128	A	C	0.75	0.806723	0.07	0.0092	0.0075	0.75283	0.783681	0.016	0.0928	0.139	0.751663	0.792986	0.399	0.0032	0.0151		211 (56.7%)	136 (36.6%)	25 (6.7%)	227 (63.1%)	122 (33.9%)	8 (2.2%)	304 (57.1%)	190 (35.7%)	36 (6.8%)	333 (62.8%)	160 (30.2%)	34 (6.4%)	515 (57%)	326 (36.1%)	61 (6.7%)	560 (62.9%)	282 (31.7%)	42 (4.7%)
SNP2073	rs11633123	PAK6	38360406	C_11752543_10	hCV11752543	A	G	0.698925	0.730226	0.199	0.187	0.208
SNP2074	rs2412505	PLCB2	38364700	C_15794639_10	hCV15794639	C	T	0.830645	0.838889	0.6	0.671	0.453
SNP1090	rs936213	PLCB2	38368637	C_8868120_1_	hCV8868120	A	G	0.216216	0.200557	0.635	0.462	0.729
SNP2075	rs2290550	PLCB2	38371456	C_15884929_10	hCV15884929	A	C	0.122312	0.11236	0.185	0.555	0.396
SNP2076	rs2305648	PLCB2	38377557	C_15977945_10	hCV15977945	C	G	0.729839	0.748603	0.194	0.414	0.529
SNP3116	rs1898884	LOC644844	38428739	C_2120709_10	hCV2120709	C	T	0.69086	0.708914	0.153	0.452	0.409
SNP2077	rs12443160	DISP2	38443433	C_2120691_10	hCV2120691	C	T	0.55	0.564067	0.489	0.589	0.402
SNP2078	rs2412513	DISP2	38458034	C_15794662_10	hCV15794662	C	T	0.591398	0.611111	0.588	0.441	0.532
SNP2079	rs12916629	C15orf23	38470152	C_2120676_10	hCV2120676	A	G	0.307377	0.280899	0.445	0.27	0.444
SNP1091	rs2289332	C15orf23	38471072	C_2120675_20	hCV2120675	A	G	0.687332	0.715877	0.6	0.233	0.453
SNP2080	rs11636361	C15orf23	38475120	C_2120672_10	hCV2120672	A	G	0.687332	0.719547	0.394	0.18	0.332
SNP1092	rs9635324	IVD	38490503	C_2120657_10	hCV2120657	A	G	0.157609	0.183239	0.771	0.196	0.383
SNP2081	rs2289329	IVD	38492451	C_15881112_10	hCV15881112	C	T	0.844595	0.818056	0.745	0.176	0.364
SNP2082	rs2075624	IVD	38498015	C_16166567_10	hCV16166567	A	G	0.724462	0.698611	0.94	0.275	0.502
SNP3117	rs11070275	intergenic	38578407	C_9413078_10	hCV9413078	C	T	0.212366	0.199164	0.937	0.533	0.778
SNP2083	rs11857247	MRPL42P5	38616214	C_8221896_10	hCV8221896	C	T	0.797043	0.827778	0.391	0.132	0.215
SNP2084	rs4923876	CCDC32	38627849	C_8221823_10	hCV8221823	A	G	0.27628	0.251412	0.698	0.283	0.438
SNP3118	rs8026605	RPUSD2	38662876	C_8217979_10	hCV8217979	A	G	0.72372	0.745833	0.943	0.338	0.41
SNP1094	rs3751653	CASC5	38673913	C_8218039_1_	hCV8218039	C	T	0.277174	0.255587	0.915	0.352	0.36
SNP2086	rs11855923	CASC5	38679893	C_1907275_10	hCV1907275	A	G	0.267473	0.236034	0.987	0.167	0.174
SNP1095	rs2412541	CASC5	38701132	C_1907292_10	hCV1907292	G	T	0.685984	0.708914	0.717	0.34	0.244
SNP2087	rs11856802	CASC5	38712506	C_1907298_10	hCV1907298	A	T	0.272849	0.25419	0.971	0.419	0.344
SNP2088	rs3092979	CASC5	38724939	C_1907306_10	hCV1907306	A	G	0.727151	0.747222	0.99	0.383	0.315
SNP3119	rs2412544	CASC5	38736818	C_11299460_10	hCV11299460	C	T	0.729111	0.747222	0.99	0.431	0.373
SNP2089	rs2619683	LOC729029	38768635	C_2101975_10	hCV2101975	C	G	0.145553	0.158263	0.117	0.499	0.515
SNP1096	rs11070292	FAM82C	38818978	C_2102006_10	hCV2102006	A	G	0.460383	0.427778	0.501	0.211	0.0746
SNP1097	rs2304583	FAM82C	38819430	C_2102008_1_	hCV2102008	A	G	0.822011	0.85376	0.326	0.101	0.251
SNP1098	rs4923884	FAM82C	38823740	C_2102011_10	hCV2102011	A	G	0.856183	0.838889	0.09	0.357	0.368
SNP1099	rs3784289	DNAJC17	38854167	C_2102030_10	hCV2102030	C	T	0.580645	0.595833	0.073	0.555	0.22
SNP3120	rs2010300	DNAJC17	38867423	C_8792680_10	hCV8792680	C	T	0.247945	0.232591	0.29	0.494	0.561
SNP1100	rs745032	ZFYVE19	38889959	C_1040289_10	hCV1040289	A	G	0.757412	0.746518	0.985	0.63	0.43
SNP1101	rs604250	ZFYVE19	38892480	C_8868030_10	hCV8868030	C	T	0.311653	0.306818	0.64	0.843	0.5
SNP1102	rs3736286	ZFYVE19	38892950	C_11305480_1_	hCV11305480	A	G	0.242588	0.255587	0.915	0.566	0.549
SNP2091	rs690435	SPINT1	38919602	C_1040297_10	hCV1040297	C	T	0.258065	0.264706	0.783	0.773	0.694
SNP2092	rs4924508	SPINT1	38930632	C_3229304_10	hCV3229304	C	T	0.743207	0.739255	0.724	0.864	0.89
SNP1103	rs690136	SPINT1	38935455	C_1040313_1_	hCV1040313	C	T	0.767857	0.798319	0.627	0.161	0.384
SNP2093	rs2279578	RHOV	38951636	C_15968099_10	hCV15968099	C	T	0.348118	0.356546	0.544	0.736	0.449
SNP1104	rs12591803	VPS18	38978387	C_11305295_10	hCV11305295	A	G	0.215447	0.247175	0.858	0.152	0.352
SNP2097	rs4924523	CHAC1	39042662	C_3052693_10	hCV3052693	A	T	0.237197	0.299443	0.649	0.0072	0.0254	0.267992	0.244762	0.19	0.222	0.0852	0.255284	0.266968	0.169	0.427	0.149		20 (5.4%)	136 (36.6%)	215 (57.8%)	34 (9.4%)	147 (40.8%)	178 (49.4%)	32 (6.0%)	219 (41.2%)	277 (52.1%)	37 (7.0%)	183 (34.5%)	305 (57.5%)	52 (5.8%)	355 (39.3%)	492 (54.4%)	71 (8.0%)	330 (37.1%)	483 (54.3%)
SNP2098	rs4924524	CHAC1	39042673	C_1149647_10	hCV1149647	C	T	0.764151	0.700557	0.649	0.006	0.0223	0.733522	0.757089	0.171	0.213	0.0817	0.74612	0.734234	0.155	0.417	0.153		216 (58.1%)	135 (36.3%)	20 (5.4%)	178 (49.4%)	147 (40.8%)	34 (9.4%)	280 (52.6%)	219 (41.2%)	32 (6.0%)	309 (58.3%)	183 (34.5%)	37 (7.0%)	496 (54.9%)	354 (39.2%)	52 (5.8%)	487 (54.7%)	330 (37.1%)	71 (8.0%)
SNP2099	rs4924525	CHAC1	39042688	C_3052694_10	hCV3052694	A	C	0.680593	0.646648	0.595	0.17	0.401
SNP2100	rs2927062	INOC1	39089979	C_3052698_10	hCV3052698	A	G	0.697297	0.679167	0.46	0.455	0.353
SNP1105	rs1009913	INOC1	39118342	C_26634429_10	hCV26634429	C	T	0.303763	0.319444	0.507	0.517	0.441
SNP1106	rs2306083	INOC1	39134950	C_16192575_10	hCV16192575	A	G	0.302419	0.317549	0.592	0.532	0.466
SNP2101	rs476633	INOC1	39179426	C_1623928_10	hCV1623928	C	G	0.697297	0.678771	0.476	0.446	0.358
SNP3121	rs1659227	EXDL1	39259690	C_8793936_10	hCV8793936	A	G	0.704301	0.720833	0.988	0.485	0.759
SNP2102	rs1971131	EXDL1	39270974	C_11671828_10	hCV11671828	A	G	0.710744	0.722222	0.838	0.628	0.81
SNP2103	rs909023	EXDL1	39307615	C_8793957_10	hCV8793957	A	T	0.708895	0.730556	0.971	0.357	0.629
SNP1107	rs1866400	CHP	39311528	C_12067803_10	hCV12067803	C	T	0.710243	0.73796	0.733	0.238	0.428
SNP2104	rs1965139	CHP	39323644	C_12058135_10	hCV12058135	C	T	0.718329	0.734551	0.603	0.488	0.787
SNP2105	rs6492997	CHP	39328463	C_2110110_10	hCV2110110	A	G	0.280488	0.261905	0.679	0.426	0.726
SNP1108	rs8032846	OIP5	39392945	C_3232510_10	hCV3232510	C	G	0.747268	0.73743	0.646	0.669	0.34
SNP2106	rs10851404	NUSAP1	39421362	C_8221485_10	hCV8221485	C	G	0.253369	0.261905	0.894	0.71	0.521
SNP1109	rs1942	RTF1	39561715	C_2758388_10	hCV2758388	A	G	0.249326	0.263889	0.985	0.524	0.605
SNP1110	rs2278659	LTK	39584588	C_2758479_1_	hCV2758479	C	T	0.576819	0.574022	0.66	0.914	0.79
SNP1111	rs1077809	LTK	39591986	C_2758491_20	hCV2758491	C	T	0.686992	0.679167	0.476	0.748	0.941
SNP1112	rs932959	RPAP1	39597731	C_8869731_1_	hCV8869731	C	G	0.40327	0.418056	0.396	0.567	0.537
SNP1113	rs2289740	RPAP1	39601464	C_2758507_1_	hCV2758507	C	G	0.345628	0.337047	0.774	0.73	0.931
SNP1114	rs2297377	RPAP1	39602941	C_2758509_1_	hCV2758509	A	G	0.318681	0.334746	0.301	0.516	0.813
SNP2107	rs2297378	RPAP1	39603482	C_2758510_10	hCV2758510	G	T	0.401351	0.4	0.627	0.958	0.985
SNP1115	rs2274858	RPAP1	39604659	C_2758511_1_	hCV2758511	A	G	0.637097	0.648611	0.72	0.646	0.844
SNP1116	rs2297379	RPAP1	39606575	C_11305236_1_	hCV11305236	A	G	0.198649	0.17688	0.655	0.287	0.152
SNP1117	rs2297380	RPAP1	39606614	C_2758515_1_	hCV2758515	C	T	0.594595	0.577994	0.526	0.52	0.665
SNP1118	rs2289741	RPAP1	39607492	C_2758519_1_	hCV2758519	C	T	0.768817	0.775	0.946	0.778	0.769
SNP1119	rs1200349	RPAP1	39609044	C_8869749_1_	hCV8869749	C	T	0.362162	0.35	0.66	0.628	0.83
SNP2108	rs2297383	RPAP1	39615863	C_16186524_10	hCV16186524	A	T	0.843243	0.849582	0.643	0.737	0.524
SNP1120	rs721772	RPAP1	39616522	C_2758527_1_	hCV2758527	A	G	0.404054	0.396359	0.645	0.765	0.568
SNP1121	rs1200353	RPAP1	39623526	C_8792656_1_	hCV8792656	C	T	0.854447	0.853521	0.793	0.96	0.574
SNP2109	rs4923901	TYRO3	39630971	C_11302407_10	hCV11302407	C	T	0.762803	0.772222	0.839	0.67	0.687
SNP1122	rs2277537	TYRO3	39644372	C_11299462_1_	hCV11299462	A	G	0.170699	0.172222	0.174	0.938	0.128
SNP1123	rs3784283	TYRO3	39655074	C_2758563_10	hCV2758563	A	T	0.188172	0.192416	0.78	0.837	0.774
SNP3122	rs11070343	intergenic	39727438	C_8221187_10	hCV8221187	A	T	0.174731	0.206128	0.81	0.126	0.15
SNP1124	rs4923907	MGA	39745774	C_8222543_10	hCV8222543	A	G	0.290191	0.29096	0.612	0.974	0.99
SNP1125	rs1107858	MGA	39755518	C_12067704_10	hCV12067704	A	G	0.174324	0.191667	0.939	0.391	0.239
SNP2110	rs12439771	MGA	39764985	C_57913_10	hCV57913	C	T	0.295699	0.2875	0.651	0.73	0.939
SNP2111	rs16971976	MGA	39777218	C_444255_10	hCV444255	A	G	0.813008	0.784722	0.921	0.178	0.161
SNP1126	rs12595271	MGA	39786550	C_77706_10	hCV77706	A	T	0.293801	0.287921	0.696	0.805	0.933
SNP1127	rs1918312	MGA	39791148	C_450331_10	hCV450331	A	G	0.296496	0.288136	0.719	0.726	0.929
SNP1128	rs35359048	MGA	39796787	C_194932_10	hCV194932	A	G	0.705405	0.712291	0.673	0.773	0.956
SNP1129	rs1197659	MAPKBP1	39863679	C_2911535_10	hCV2911535	A	G	0.291667	0.286908	0.689	0.841	0.965
SNP2114	rs1197773	MAPKBP1	39881679	C_11487809_10	hCV11487809	A	G	0.287088	0.286313	0.544	0.974	0.909
SNP1130	rs1197688	MAPKBP1	39902718	C_2911550_10	hCV2911550	A	G	0.707317	0.714286	0.578	0.77	0.917
SNP2115	rs3743024	MAPKBP1	39906263	C_11487822_10	hCV11487822	A	G	0.838315	0.809117	0.942	0.146	0.192
SNP2116	rs1206842	PLA2G4B	39909909	C_2911562_10	hCV2911562	C	T	0.294355	0.286908	0.51	0.754	0.919
SNP1131	rs2241522	PLA2G4B	39915026	C_2911567_1_	hCV2911567	A	G	0.839189	0.803073	0.709	0.072	0.135
SNP1135	rs890509	SPTBN5	39950249	C_2911604_10	hCV2911604	G	T	0.812842	0.848189	0.766	0.073	0.207
SNP1136	rs747779	SPTBN5	39957870	C_2413011_1_	hCV2413011	A	G	0.163514	0.123955	0.227	0.0315	0.0563	0.153484	0.149621	0.534	0.804	0.915
SNP1137	rs1197682	SPTBN5	39958775	C_8803456_1_	hCV8803456	A	G	0.191375	0.141667	0.442	0.0108	0.02	0.172968	0.171429	0.661	0.925	0.992
SNP1138	rs1197684	SPTBN5	39959136	C_8803449_1_	hCV8803449	C	T	0.190541	0.144444	0.525	0.0185	0.0366	0.174618	0.171402	0.643	0.845	0.976
SNP2117	rs1648811	EHD4	40009682	C_9447525_10	hCV9447525	A	G	0.784946	0.822222	0.822	0.0729	0.162
SNP1140	rs1648855	EHD4	40024695	C_2911679_10	hCV2911679	C	G	0.528533	0.554167	0.906	0.326	0.227
SNP2118	rs1002774	EHD4	40049073	C_8801546_10	hCV8801546	A	G	0.144595	0.144847	0.514	0.989	0.537
SNP2119	rs1530837	PLA2G4E	40069082	C_1338634_10	hCV1338634	A	G	0.750674	0.761236	0.837	0.639	0.897
SNP2120	rs1704357	PLA2G4E	40076814	C_1338647_10	hCV1338647	C	T	0.621951	0.633705	0.272	0.643	0.896
SNP3455	rs2677757	intergenic	40123074	C_16276716_10	hCV16276716	A	C	0.767123	0.768362	0.767	0.956	0.99
SNP3123	rs1668585	PLA2G4D	40152016	C_1338777_10	hCV1338777	A	G	0.657609	0.646648	0.763	0.661	0.906
SNP3124	rs12912374	intergenic	40203270	C_1338827_10	hCV1338827	A	C	0.641129	0.630556	0.975	0.674	0.861
SNP3125	rs4923929	PLA2G4F	40226668	C_1564453_10	hCV1564453	A	G	0.299191	0.302228	0.485	0.899	0.81
SNP1141	rs7086	VPS39	40238400	C_3093249_1_	hCV3093249	C	G	0.204918	0.211699	0.773	0.751	0.832
SNP1142	rs1619030	VPS39	40246326	C_8802131_20	hCV8802131	C	T	0.167568	0.1625	0.845	0.794	0.925
SNP1143	rs1679009	VPS39	40254958	C_8802168_10	hCV8802168	C	T	0.832425	0.833333	0.727	0.963	0.79
SNP1144	rs660126	VPS39	40261662	C_912566_10	hCV912566	A	G	0.835135	0.839833	0.934	0.808	0.928
SNP2121	rs6493027	TMEM87A	40337737	C_1865635_10	hCV1865635	C	T	0.852703	0.863889	0.551	0.54	0.83
SNP1145	rs8024732	GANC	40358010	C_1865623_10	hCV1865623	A	G	0.150407	0.145892	0.835	0.809	0.929
SNP1146	rs4923940	GANC	40372666	C_1865619_20	hCV1865619	A	T	0.849185	0.856546	0.793	0.692	0.897
SNP1147	rs1659218	GANC	40403365	C_8802373_10	hCV8802373	A	T	0.149596	0.145251	0.849	0.815	0.923
SNP1148	rs1659213	GANC	40411991	C_8802392_10	hCV8802392	C	T	0.148649	0.144847	0.842	0.838	0.918
SNP1149	rs1359004	CAPN3	40444347	C_8794893_10	hCV8794893	C	G	0.851351	0.856546	0.793	0.779	0.916
SNP1150	rs2241827	CAPN3	40482236	C_2110134_1_	hCV2110134	C	T	0.420765	0.398329	0.503	0.385	0.576
SNP2122	rs2412711	CAPN3	40484523	C_15795111_10	hCV15795111	C	G	0.581989	0.602778	0.482	0.418	0.638
SNP1151	rs1062038	ZFP106	40495135	C_2110130_10	hCV2110130	C	G	0.169377	0.154167	0.529	0.431	0.425
SNP2123	rs1062015	ZFP106	40495807	C_7533956_10	hCV7533956	G	T	0.173854	0.166667	0.99	0.715	0.749
SNP2124	rs2412715	ZFP106	40542113	C_15795132_10	hCV15795132	C	T	0.806452	0.813889	0.39	0.717	0.636
SNP2125	rs12913324	intergenic	40555671	C_2995479_10	hCV2995479	C	T	0.806452	0.811978	0.352	0.788	0.624
SNP2126	rs2595940	SNAP23	40580663	C_2995472_10	hCV2995472	A	C	0.230458	0.258333	0.053	0.215	0.0539
SNP3126	rs876992	intergenic	40665748	C_8802452_10	hCV8802452	C	T	0.724324	0.697479	0.094	0.259	0.0855
SNP3127	rs1705360	intergenic	40676339	C_8802459_10	hCV8802459	A	G	0.72027	0.694134	0.106	0.273	0.092
SNP1153	rs12594951	STARD9	40721923	C_1298376_10	hCV1298376	A	C	0.603774	0.6	0.93	0.883	0.711
SNP1154	rs7166373	STARD9	40742180	C_2131412_10	hCV2131412	C	T	0.775068	0.778552	0.904	0.873	0.605
SNP2128	rs2136901	STARD9	40780558	C_9419127_10	hCV9419127	A	G	0.240591	0.243056	0.939	0.912	0.532
SNP2129	rs34191150	STARD9	40793010	C_2131396_10	hCV2131396	A	G	0.756793	0.758427	0.823	0.942	0.502
SNP1155	rs2280048	STARD9	40798589	C_2131394_1_	hCV2131394	A	C	0.240591	0.243697	0.954	0.89	0.653
SNP1156	rs3199486	STARD9	40799487	C_2131391_1_	hCV2131391	C	T	0.247956	0.247222	0.99	0.974	0.693
SNP2130	rs12917189	STARD9	40810774	C_2131379_10	hCV2131379	C	T	0.246631	0.246518	0.737	0.99	0.725
SNP1157	rs8024266	TTBK2	40853973	C_378915_10	hCV378915	C	T	0.748656	0.711111	0.789	0.106	0.188
SNP2131	rs8030696	TTBK2	40864428	C_319819_10	hCV319819	C	T	0.252688	0.291667	0.678	0.0938	0.134
SNP2132	rs2139655	TTBK2	40869751	C_65385_10	hCV65385	C	T	0.689189	0.65678	0.944	0.189	0.423
SNP1158	rs11853250	TTBK2	40889885	C_118930_10	hCV118930	C	T	0.854447	0.831461	0.424	0.228	0.43
SNP1159	rs7182753	TTBK2	40896677	C_477192_10	hCV477192	C	T	0.609459	0.586592	0.178	0.374	0.268
SNP2133	rs7167802	TTBK2	40904198	C_391607_10	hCV391607	A	C	0.609164	0.580556	0.248	0.265	0.179
SNP1160	rs6493067	TTBK2	40931290	C_459257_10	hCV459257	A	G	0.387097	0.418056	0.2	0.227	0.177
SNP2134	rs11070382	TTBK2	40939203	C_332600_10	hCV332600	A	C	0.809973	0.78273	0.987	0.196	0.403
SNP2135	rs28715020	TTBK2	40959572	C_11766080_10	hCV11766080	A	G	0.387228	0.415042	0.204	0.279	0.226
SNP2136	rs9806175	TTBK2	40963612	C_462598_10	hCV462598	C	T	0.613208	0.584722	0.187	0.267	0.181
SNP2137	rs2682073	TTBK2	40983850	C_11299595_10	hCV11299595	C	T	0.178763	0.218056	0.971	0.0593	0.147
SNP1161	rs9920182	TTBK2	40989842	C_1852280_20	hCV1852280	A	G	0.193989	0.18272	0.665	0.585	0.864
SNP1162	rs2054389	UBR1	41043413	C_1852292_1_	hCV1852292	C	T	0.821138	0.781073	0.748	0.0562	0.15
SNP2138	rs1381855	UBR1	41051297	C_8794898_10	hCV8794898	A	G	0.610811	0.583333	0.233	0.285	0.241
SNP2139	rs4509988	UBR1	41059748	C_1852301_10	hCV1852301	G	T	0.19407	0.234637	0.704	0.059	0.128
SNP1163	rs28494835	UBR1	41068683	C_1852305_10	hCV1852305	C	T	0.808943	0.818942	0.934	0.624	0.852
SNP2140	rs2412747	UBR1	41074095	C_11183430_10	hCV11183430	C	T	0.80914	0.767045	0.571	0.049	0.112	0.791509	0.753802	0.333	0.0387	0.0721	0.79878	0.759112	0.264	0.0043	0.0081		242 (65.1%)	118 (31.7%)	12 (3.2%)	209 (58.1%)	122 (33.9%)	21 (5.8%)	330 (62%)	179 (33.6%)	21 (3.9%)	303 (57.2%)	187 (35.3%)	36 (6.8%)	572 (63.3%)	297 (32.9%)	33 (3.7%)	512 (57.5%)	309 (34.7%)	57 (6.4%)
SNP1164	rs1037990	UBR1	41086979	C_8802504_10	hCV8802504	C	T	0.808108	0.768056	0.629	0.061	0.135
SNP1165	rs8027733	UBR1	41101610	C_1852314_10	hCV1852314	A	G	0.806452	0.767409	0.641	0.0682	0.167
SNP2141	rs4573908	UBR1	41101784	C_1852315_10	hCV1852315	C	T	0.80593	0.768056	0.629	0.0769	0.182
SNP1166	rs3736054	UBR1	41109405	C_1852316_1_	hCV1852316	A	C	0.815364	0.782123	0.755	0.113	0.268
SNP1167	rs11070387	UBR1	41114729	C_1852321_10	hCV1852321	G	T	0.803763	0.764205	0.673	0.0673	0.158
SNP1168	rs4923956	UBR1	41125944	C_1852326_10	hCV1852326	A	C	0.389785	0.416435	0.174	0.299	0.148
SNP1169	rs2035170	UBR1	41132178	C_11619504_10	hCV11619504	C	T	0.196237	0.235955	0.729	0.0655	0.158
SNP1170	rs4924704	UBR1	41139333	C_11183448_10	hCV11183448	A	G	0.813351	0.777778	0.709	0.0925	0.222
SNP2142	rs12050604	UBR1	41144698	C_1852336_10	hCV1852336	A	C	0.390541	0.413889	0.218	0.363	0.191
SNP2143	rs8036710	UBR1	41159320	C_11183457_10	hCV11183457	C	T	0.817568	0.781337	0.796	0.084	0.197
SNP2144	rs28564939	UBR1	41163884	C_383362_10	hCV383362	C	T	0.194892	0.182451	0.71	0.543	0.832
SNP1171	rs4924705	UBR1	41167552	C_11183460_10	hCV11183460	A	G	0.195418	0.182584	0.688	0.532	0.821
SNP2145	rs11070389	UBR1	41181608	C_1177461_10	hCV1177461	A	G	0.603495	0.580556	0.248	0.372	0.169
SNP1172	rs12913112	UBR1	41184129	C_1177457_10	hCV1177457	C	G	0.393243	0.415493	0.17	0.388	0.122
SNP3128	rs11632120	LOC146053	41202665	C_11183473_10	hCV11183473	C	G	0.392663	0.419444	0.17	0.298	0.195
SNP1173	rs2176870	TMEM62	41223702	C_11183488_10	hCV11183488	A	G	0.824798	0.827778	0.905	0.88	0.987
SNP2146	rs12594277	TMEM62	41227948	C_2908285_10	hCV2908285	A	G	0.16129	0.145251	0.814	0.395	0.674
SNP2147	rs12442190	TMEM62	41232597	C_2908289_10	hCV2908289	C	T	0.606183	0.583333	0.104	0.373	0.214
SNP1174	rs540587	CCNDBP1	41265405	C_2908298_1_	hCV2908298	C	G	0.780323	0.750696	0.711	0.181	0.403
SNP2148	rs530118	CCNDBP1	41265803	C_11183507_10	hCV11183507	C	T	0.431452	0.456704	0.102	0.332	0.18
SNP2149	rs2899077	EPB42	41297317	C_15846000_10	hCV15846000	A	G	0.780323	0.755587	0.692	0.263	0.528
SNP2150	rs12592725	EPB42	41303687	C_2908307_10	hCV2908307	A	G	0.793801	0.764624	0.794	0.179	0.393
SNP1175	rs502157	TGM5	41315865	C_2908316_10	hCV2908316	A	C	0.393817	0.415278	0.124	0.403	0.303
SNP1176	rs2241516	TGM5	41317939	C_2908317_1_	hCV2908317	C	G	0.208108	0.235294	0.822	0.212	0.452
SNP2151	rs525403	TGM5	41322388	C_2908321_10	hCV2908321	A	G	0.291892	0.328691	0.505	0.129	0.175
SNP1177	rs542036	TGM5	41328431	C_2908323_10	hCV2908323	C	T	0.078378	0.103107	0.199	0.101	0.282
SNP2154	rs580469	TGM7	41362916	C_11619549_10	hCV11619549	G	T	0.208895	0.220833	0.434	0.578	0.327
SNP2155	rs825739	TGM7	41379720	C_8794907_10	hCV8794907	G	T	0.44086	0.468056	0.096	0.296	0.163
SNP2156	rs576557	TGM7	41385029	C_2412226_10	hCV2412226	C	T	0.448649	0.468056	0.096	0.457	0.279
SNP3129	rs510108	intergenic	41392731	C_2908375_10	hCV2908375	G	T	0.444744	0.468056	0.096	0.371	0.193
SNP1181	rs3742971	ADAL	41410208	C_2944597_1_	hCV2944597	C	T	0.536685	0.516713	0.148	0.446	0.309
SNP2157	rs1549525	ADAL	41415147	C_8794930_10	hCV8794930	A	G	0.53629	0.515625	0.16	0.431	0.374
SNP1182	rs2278856	ADAL	41418648	C_1360729_1_	hCV1360729	A	G	0.469863	0.487465	0.123	0.503	0.406
SNP1183	rs2278857	ADAL	41419841	C_11301060_20	hCV11301060	C	T	0.464674	0.484594	0.148	0.448	0.401
SNP1184	rs9920879	ADAL	41427062	C_1360739_10	hCV1360739	A	G	0.53629	0.515363	0.134	0.423	0.343
SNP2158	rs2278860	ZNF690	41446338	C_15966531_10	hCV15966531	A	G	0.536486	0.515278	0.165	0.417	0.405
SNP1185	rs2412781	76P	41455192	C_15795240_10	hCV15795240	C	T	0.45393	0.47067	0.361	0.522	0.38
SNP2159	rs2584703	76P	41471884	C_16259554_10	hCV16259554	C	T	0.486376	0.50142	0.455	0.568	0.777
SNP1186	rs2244746	76P	41482375	C_3010176_10	hCV3010176	A	T	0.444595	0.472145	0.202	0.291	0.191
SNP1187	rs1058298	TP53BP1	41488222	C_1360757_10	hCV1360757	G	T	0.576712	0.548611	0.354	0.281	0.225
SNP1188	rs690276	TP53BP1	41491850	C_3014513_10	hCV3014513	C	T	0.602151	0.585196	0.098	0.51	0.157
SNP2160	rs693510	TP53BP1	41501917	C_3014516_10	hCV3014516	C	G	0.603495	0.581944	0.134	0.401	0.151
SNP1189	rs542898	TP53BP1	41506684	C_8802664_10	hCV8802664	C	T	0.602151	0.584034	0.14	0.481	0.191
SNP2161	rs2467745	TP53BP1	41510034	C_15795884_10	hCV15795884	A	G	0.601626	0.583565	0.115	0.483	0.155
SNP2162	rs537115	TP53BP1	41517240	C_637091_10	hCV637091	C	T	0.601078	0.581232	0.098	0.441	0.152
SNP2163	rs2467737	TP53BP1	41524480	C_200002_10	hCV200002	A	G	0.397849	0.418056	0.134	0.432	0.175
SNP1190	rs2467738	TP53BP1	41527228	C_11304805_10	hCV11304805	A	T	0.397849	0.41922	0.187	0.406	0.207
SNP2164	rs2245790	TP53BP1	41531749	C_15805582_10	hCV15805582	C	T	0.396226	0.418768	0.223	0.382	0.241
SNP1191	rs690367	TP53BP1	41535596	C_637094_1_	hCV637094	A	G	0.601902	0.580556	0.17	0.407	0.17
SNP2166	rs694725	TP53BP1	41543502	C_3014553_10	hCV3014553	A	G	0.604054	0.58078	0.187	0.366	0.2
SNP1192	rs1814538	TP53BP1	41547066	C_12073916_10	hCV12073916	A	G	0.602426	0.578212	0.147	0.347	0.152
SNP1193	rs560191	TP53BP1	41555066	C_2944794_10	hCV2944794	C	G	0.397849	0.419444	0.17	0.401	0.194
SNP1194	rs493377	TP53BP1	41560759	C_7534115_10	hCV7534115	C	T	0.602703	0.585434	0.243	0.503	0.308
SNP1195	rs689754	TP53BP1	41563187	C_12073928_10	hCV12073928	A	G	0.669837	0.643056	0.976	0.282	0.466
SNP2167	rs12437654	TP53BP1	41566978	C_16239857_10	hCV16239857	C	T	0.603774	0.583333	0.233	0.426	0.265
SNP2168	rs2444251	TP53BP1	41575887	C_15805982_10	hCV15805982	A	G	0.602426	0.582173	0.218	0.431	0.224
SNP2169	rs689781	TP53BP1	41579389	C_11755239_10	hCV11755239	C	T	0.397849	0.416667	0.233	0.464	0.257
SNP1196	rs495175	TP53BP1	41585976	C_3014550_10	hCV3014550	C	G	0.603306	0.576271	0.734	0.298	0.304
SNP2170	rs506120	TP53BP1	41589316	C_8794945_10	hCV8794945	C	T	0.601351	0.583333	0.233	0.484	0.258
SNP1198	rs689883	MAP1A	41599888	C_637110_10	hCV637110	C	G	0.422043	0.433333	0.157	0.662	0.208
SNP2171	rs570933	MAP1A	41611322	C_637114_10	hCV637114	A	G	0.579515	0.565278	0.196	0.582	0.246
SNP1199	rs2255440	HISPPD2A	41617759	C_2944797_10	hCV2944797	C	T	0.421622	0.43662	0.15	0.564	0.165
SNP1200	rs2255042	HISPPD2A	41621610	C_11755250_10	hCV11755250	C	T	0.580163	0.567606	0.245	0.629	0.248
SNP2172	rs486301	HISPPD2A	41624241	C_637118_10	hCV637118	A	G	0.42027	0.43454	0.214	0.582	0.246
SNP2173	rs2255051	HISPPD2A	41633453	C_16259623_10	hCV16259623	C	T	0.577957	0.565278	0.196	0.624	0.235
SNP2174	rs2447211	CATSPER2	41723643	C_15795161_10	hCV15795161	C	T	0.741848	0.734463	0.104	0.75	0.0129	0.740494	0.726054	0.358	0.455	0.744
SNP2178	rs11638972	ELL3	41861983	C_2121995_10	hCV2121995	C	G	0.353261	0.354167	0.06	0.971	0.0204	0.374761	0.370019	0.438	0.822	0.803
SNP2179	rs7169382	SERINC4	41885465	C_1965314_10	hCV1965314	C	G	0.766938	0.758333	0.083	0.699	0.0724
SNP1201	rs2228368	MFAP1	41889302	C_1965315_1_	hCV1965315	A	C	0.766846	0.760504	0.06	0.776	0.0611
SNP1202	rs575082	MFAP1	41897434	C_1965320_10	hCV1965320	A	G	0.234501	0.24234	0.08	0.725	0.0844
SNP2180	rs663214	MFAP1	41901074	C_1965323_10	hCV1965323	G	T	0.648649	0.651558	0.17	0.908	0.0994
SNP2181	rs12441984	WDR76	41913577	C_1965372_10	hCV1965372	C	G	0.765499	0.75766	0.08	0.725	0.0844
SNP2182	rs2412820	WDR76	41943594	C_962725_10	hCV962725	C	T	0.766846	0.759777	0.101	0.751	0.0919
SNP3130	rs9920164	FRMD5	42017979	C_1965358_10	hCV1965358	C	T	0.802703	0.782913	0.797	0.352	0.616
SNP3131	rs2929278	FRMD5	42037605	C_11762799_10	hCV11762799	C	T	0.793243	0.77514	0.565	0.401	0.708
SNP3132	rs2957583	FRMD5	42057067	C_16176737_10	hCV16176737	A	C	0.898649	0.889972	0.725	0.59	0.728
SNP3133	rs2733214	FRMD5	42250716	C_2908275_10	hCV2908275	C	G	0.213315	0.238889	0.317	0.243	0.363
SNP2183	rs8028907	CASC4	42361941	C_1203849_10	hCV1203849	G	T	0.881402	0.870474	0.063	0.526	0.233
SNP2184	rs12591811	CASC4	42444632	C_11752277_10	hCV11752277	C	T	0.123989	0.131285	0.076	0.676	0.21
SNP2185	rs2055061	LOC645204,CTDSPL2	42510031	C_12072506_10	hCV12072506	C	T	0.865229	0.855556	0.137	0.594	0.427
SNP1203	rs883943	CTDSPL2	42575997	C_8802790_10	hCV8802790	A	G	0.133784	0.144444	0.137	0.556	0.435
SNP1204	rs12595838	KIAA1840	42656282	C_11766248_10	hCV11766248	C	T	0.099462	0.115278	0.252	0.328	0.0928
SNP1205	rs7165146	KIAA1840,LOC197135	42738466	C_2070682_10	hCV2070682	A	G	0.279133	0.270308	0.607	0.706	0.923
SNP3134	rs452762	C15orf43	43054398	C_1551651_10	hCV1551651	C	T	0.355978	0.352368	0.742	0.886	0.875
SNP1206	rs2261459	SORD	43143624	C_8235433_10	hCV8235433	C	G	0.196429	0.212465	0.196	0.451	0.518
SNP1208	rs1648282	DUOX1	43213156	C_2901362_10	hCV2901362	A	G	0.230352	0.22067	0.43	0.659	0.499
SNP2186	rs1706779	DUOX1	43224898	C_8803670_10	hCV8803670	C	T	0.233062	0.240947	0.738	0.724	0.517
SNP1209	rs1706803	DUOX1	43229979	C_8803679_1_	hCV8803679	C	G	0.228378	0.215493	0.872	0.555	0.827
SNP1210	rs1706804	DUOX1	43231810	C_8795150_1_	hCV8795150	A	G	0.490463	0.507022	0.245	0.529	0.821
SNP2187	rs2292467	DUOX1	43244750	C_15968117_10	hCV15968117	G	T	0.738544	0.727778	0.655	0.642	0.774
SNP1211	rs2292468	SHF	43254384	C_2901398_1_	hCV2901398	A	G	0.271622	0.281944	0.872	0.659	0.794
SNP2188	rs12899786	SHF	43256986	C_2901399_10	hCV2901399	C	G	0.727027	0.705556	0.957	0.363	0.381
SNP2189	rs353099	SQRDL	43711307	C_8803688_10	hCV8803688	C	T	0.288978	0.2875	0.846	0.95	0.99
SNP1212	rs636910	SQRDL	43720163	C_772452_10	hCV772452	C	G	0.314016	0.324438	0.55	0.67	0.806
SNP1213	rs625466	SQRDL	43720471	C_1601842_10	hCV1601842	A	G	0.205163	0.210084	0.938	0.817	0.753
SNP2190	rs644493	SQRDL	43723108	C_8799692_10	hCV8799692	C	T	0.391008	0.405556	0.295	0.571	0.822
SNP1214	rs676476	SQRDL	43737861	C_772434_10	hCV772434	A	G	0.67973	0.707627	0.561	0.25	0.341
SNP1215	rs11630132	SQRDL	43749919	C_1601790_10	hCV1601790	A	G	0.191375	0.203343	0.959	0.566	0.672
SNP1216	rs1044032	SQRDL	43755727	C_8799705_1_	hCV8799705	C	T	0.459459	0.446176	0.71	0.612	0.872
SNP2191	rs2289578	SQRDL	43761920	C_1601780_10	hCV1601780	A	G	0.458108	0.432773	0.977	0.331	0.619
SNP3135	rs8026221	SQRDL	43775202	C_1601738_10	hCV1601738	G	T	0.361035	0.393855	0.316	0.197	0.361
SNP3136	rs7173144	SQRDL	43778488	C_1601719_10	hCV1601719	A	G	0.363881	0.394663	0.324	0.226	0.411
SNP3137	rs11855562	intergenic	43782951	C_1601710_10	hCV1601710	C	T	0.362772	0.39415	0.292	0.217	0.399
SNP3138	rs34265207	intergenic	43788807	C_11303388_10	hCV11303388	C	G	0.615489	0.584746	0.834	0.233	0.483
SNP3139	rs7168911	intergenic	43800035	C_1601691_10	hCV1601691	G	T	0.448649	0.460894	0.205	0.639	0.838
SNP3140	rs12592328	intergenic	43803758	C_1601686_10	hCV1601686	C	T	0.491935	0.488796	0.718	0.905	0.986
SNP3141	rs11632150	intergenic	43839682	C_1601668_10	hCV1601668	A	G	0.11828	0.104457	0.963	0.401	0.406
SNP3142	rs932080	intergenic	43845780	C_1601647_10	hCV1601647	A	G	0.611559	0.641457	0.663	0.238	0.474
SNP3143	rs1949575	intergenic	43863492	C_1601634_10	hCV1601634	C	T	0.737197	0.754237	0.495	0.456	0.736
SNP3144	rs2460627	intergenic	43874570	C_15801974_10	hCV15801974	C	T	0.771117	0.771067	0.316	0.99	0.945
SNP3145	rs2413791	intergenic	43880685	C_11766449_10	hCV11766449	C	T	0.497305	0.488827	0.336	0.746	0.73
SNP3146	rs2463395	intergenic	43909827	C_11304945_10	hCV11304945	C	T	0.331536	0.309524	0.766	0.368	0.609
SNP3147	rs4774223	intergenic	43917183	C_98738_10	hCV98738	C	T	0.50813	0.521008	0.537	0.624	0.763
SNP3148	rs12438889	intergenic	44105252	C_9437980_10	hCV9437980	A	C	0.638211	0.679666	0.083	0.0953	0.0405	0.644084	0.670476	0.429	0.203	0.19
SNP3150	rs7180578	intergenic	44154472	C_1724644_10	hCV1724644	G	T	0.3531	0.303922	0.132	0.0459	0.0502	0.337165	0.323473	0.302	0.506	0.71
SNP3151	rs17647146	intergenic	44159324	C_188398_10	hCV188398	A	C	0.653226	0.697183	0.061	0.0737	0.0566
SNP3152	rs12443079	intergenic	44168564	C_468705_10	hCV468705	A	G	0.655827	0.699721	0.091	0.0734	0.0694
SNP3153	rs2037386	intergenic	44171328	C_468700_10	hCV468700	A	G	0.665768	0.702778	0.118	0.128	0.159
SNP3156	rs1915156	intergenic	44199041	C_11766476_10	hCV11766476	C	G	0.422865	0.408192	0.99	0.573	0.34
SNP3163	rs1897841	intergenic	44285733	C_12065498_10	hCV12065498	A	G	0.264151	0.257703	0.193	0.779	0.0342	0.233962	0.263757	0.296	0.113	0.158
SNP3167	rs1484202	intergenic	44422660	C_1960768_10	hCV1960768	A	G	0.204301	0.248603	0.596	0.043	0.0442	0.243856	0.225714	0.574	0.326	0.553
SNP3168	rs1564780	intergenic	44429158	C_1960765_10	hCV1960765	A	G	0.17027	0.219101	0.978	0.0187	0.0334	0.206604	0.183206	0.904	0.175	0.401
SNP3169	rs7170955	intergenic	44444884	C_1960751_10	hCV1960751	A	C	0.703552	0.72905	0.252	0.282	0.445
SNP3170	rs12593630	intergenic	44460804	C_1960740_10	hCV1960740	A	G	0.658602	0.643454	0.754	0.543	0.754
SNP3171	rs1021190	intergenic	44500558	C_8931064_10	hCV8931064	C	T	0.151226	0.119048	0.593	0.0735	0.188
SNP3172	rs165038	intergenic	44525897	C_959138_10	hCV959138	A	G	0.150407	0.117978	0.627	0.0704	0.183
SNP3173	rs165031	intergenic	44530500	C_1960710_10	hCV1960710	A	G	0.208895	0.258333	0.99	0.0254	0.0783	0.251887	0.240566	0.383	0.545	0.773
SNP3174	rs12900594	intergenic	44535034	C_2049339_10	hCV2049339	A	G	0.551075	0.564607	0.16	0.603	0.311
SNP3454	rs1431605	intergenic	44546103	C_8931179_10	hCV8931179	A	C	0.44837	0.4375	0.192	0.676	0.516
SNP3175	rs2043179	intergenic	44563353	C_11668541_10	hCV11668541	C	T	0.545822	0.565826	0.061	0.443	0.221
SNP3176	rs996215	intergenic	44577114	C_2049381_10	hCV2049381	A	G	0.232432	0.295198	0.769	0.0067	0.0272	0.279808	0.266795	0.641	0.505	0.744	0.260112	0.278286	0.898	0.224	0.455		21 (5.6%)	130 (34.9%)	219 (58.9%)	32 (8.9%)	145 (40.3%)	177 (49.2%)	41 (7.7%)	209 (39.3%)	270 (50.8%)	35 (6.6%)	208 (39.2%)	278 (52.5%)	62 (6.9%)	339 (37.5%)	489 (54.1%)	67 (7.5%)	353 (39.7%)	455 (51.1%)
SNP3177	rs1347674	intergenic	44624037	C_8931247_10	hCV8931247	C	T	0.625	0.644444	0.567	0.44	0.741
SNP3178	rs11630435	intergenic	44637471	C_2049403_10	hCV2049403	G	T	0.392473	0.375698	0.916	0.51	0.794
SNP3180	rs497004	intergenic	44662854	C_1018111_10	hCV1018111	A	T	0.791328	0.775714	0.297	0.472	0.686
SNP3181	rs1009420	intergenic	44670848	C_8931382_10	hCV8931382	A	G	0.152055	0.143454	0.146	0.645	0.384
SNP3182	rs1996358	intergenic	44676793	C_11478084_10	hCV11478084	A	C	0.174324	0.154167	0.151	0.299	0.318
SNP3183	rs495822	intergenic	44709053	C_819400_10	hCV819400	A	T	0.5	0.509749	0.08	0.711	0.593
SNP3184	rs11638239	intergenic	44809887	C_9425596_10	hCV9425596	C	T	0.739837	0.745125	0.714	0.818	0.939
SNP3185	rs2899395	intergenic	44819159	C_11306625_10	hCV11306625	A	G	0.297844	0.306944	0.635	0.705	0.442
SNP3186	rs1918657	intergenic	44833707	C_466069_10	hCV466069	A	G	0.297043	0.308659	0.602	0.629	0.398
SNP3187	rs11854033	intergenic	44838991	C_11306651_10	hCV11306651	C	T	0.232527	0.231198	0.516	0.952	0.577
SNP3188	rs11070539	intergenic	44857188	C_11306671_10	hCV11306671	C	G	0.693548	0.688022	0.817	0.819	0.478
SNP3189	rs1918641	intergenic	44862136	C_117707_10	hCV117707	A	G	0.739782	0.74507	0.765	0.818	0.945
SNP3190	rs7162159	intergenic	44866154	C_229694_10	hCV229694	C	G	0.28841	0.303621	0.601	0.524	0.217
SNP3191	rs1918663	intergenic	44882599	C_12068816_10	hCV12068816	A	G	0.330189	0.333799	0.833	0.884	0.3
SNP3192	rs11070541	intergenic	44900500	C_362294_10	hCV362294	G	T	0.232337	0.250696	0.317	0.413	0.213
SNP3193	rs11070543	intergenic	44939404	C_414735_10	hCV414735	C	T	0.451482	0.452514	0.623	0.968	0.436
SNP3194	rs4482218	intergenic	44990595	C_9438759_10	hCV9438759	C	T	0.498641	0.515363	0.685	0.524	0.766
SNP3195	rs2413839	intergenic	44999057	C_1170657_10	hCV1170657	A	G	0.725543	0.747222	0.265	0.348	0.607
SNP3196	rs989428	intergenic	45062812	C_8800105_10	hCV8800105	G	T	0.300539	0.296919	0.165	0.88	0.543
SNP3197	rs11853960	intergenic	45214594	C_1709140_10	hCV1709140	A	G	0.178474	0.169916	0.812	0.667	0.302
SNP3199	rs1454842	intergenic	45264334	C_8800175_10	hCV8800175	A	G	0.653533	0.680556	0.949	0.274	0.187
SNP3200	rs1817178	intergenic	45269504	C_1709171_10	hCV1709171	A	G	0.812162	0.818436	0.67	0.758	0.908
SNP3201	rs1454841	intergenic	45308980	C_8796124_10	hCV8796124	A	T	0.552561	0.570423	0.233	0.493	0.189
SNP3203	rs977667	intergenic	45363947	C_9440326_10	hCV9440326	A	G	0.266129	0.266854	0.147	0.975	0.163
SNP3204	rs766132	intergenic	45368231	C_9440338_10	hCV9440338	C	T	0.358871	0.348739	0.303	0.686	0.355
SNP3205	rs877347	intergenic	45375229	C_1469536_10	hCV1469536	A	G	0.260811	0.259053	0.261	0.939	0.167
SNP3206	rs7175513	intergenic	45384341	C_1469531_10	hCV1469531	A	C	0.733871	0.734637	0.158	0.974	0.121
SNP3207	rs11852566	intergenic	45400840	C_1469513_10	hCV1469513	C	T	0.705163	0.693593	0.157	0.63	0.714
SNP3208	rs498460	intergenic	45412861	C_701120_10	hCV701120	A	G	0.539402	0.543417	0.928	0.878	0.783
SNP3209	rs499580	intergenic	45419747	C_1469500_10	hCV1469500	A	G	0.540323	0.541667	0.937	0.959	0.764
SNP3210	rs569842	intergenic	45425674	C_701104_10	hCV701104	A	G	0.537634	0.541783	0.895	0.874	0.657
SNP3211	rs474356	intergenic	45428894	C_1469479_10	hCV1469479	C	G	0.540431	0.541667	0.937	0.962	0.7
SNP3212	rs587939	intergenic	45434290	C_1469464_10	hCV1469464	C	G	0.460705	0.45927	0.846	0.956	0.654
SNP3213	rs281264	intergenic	45462861	C_2890828_10	hCV2890828	A	G	0.486559	0.520833	0.325	0.19	0.404
SNP3214	rs281302	intergenic	45473954	C_2890777_10	hCV2890777	A	G	0.626685	0.621849	0.074	0.849	0.38
SNP3215	rs281312	intergenic	45482894	C_2890770_10	hCV2890770	A	G	0.41779	0.389972	0.231	0.279	0.205
SNP3216	rs1559677	intergenic	45525355	C_11481168_10	hCV11481168	A	G	0.573925	0.594972	0.413	0.415	0.574
SNP3217	rs1496898	intergenic	45535087	C_2890699_10	hCV2890699	C	T	0.690541	0.687151	0.215	0.889	0.506
SNP3218	rs1390871	intergenic	45542824	C_2890693_10	hCV2890693	C	T	0.509459	0.518207	0.978	0.739	0.577
SNP3219	rs903978	intergenic	45552019	C_2890683_10	hCV2890683	C	T	0.540984	0.538352	0.833	0.92	0.769
SNP3220	rs1496908	intergenic	45558824	C_2890677_10	hCV2890677	A	G	0.726027	0.724234	0.731	0.939	0.767
SNP3221	rs12442566	intergenic	45572708	C_2890666_10	hCV2890666	C	G	0.285908	0.285915	0.599	0.99	0.574
SNP3222	rs1347469	intergenic	45601820	C_2890644_10	hCV2890644	C	T	0.788251	0.781337	0.381	0.749	0.884
SNP3223	rs1623020	intergenic	45612582	C_2890635_10	hCV2890635	C	T	0.562162	0.558824	0.454	0.898	0.52
SNP3224	rs1797233	intergenic	45616367	C_2890632_10	hCV2890632	G	T	0.493243	0.49581	0.29	0.922	0.158
SNP3225	rs12592568	intergenic	45651590	C_11481041_10	hCV11481041	C	T	0.514825	0.504167	0.342	0.684	0.366
SNP3226	rs12905212	intergenic	45666334	C_11481028_10	hCV11481028	C	G	0.66442	0.659722	0.757	0.849	0.982
SNP3227	rs1898110	intergenic	45677642	C_179906_10	hCV179906	G	T	0.298913	0.296089	0.682	0.906	0.9
SNP3228	rs10851456	intergenic	45690907	C_11481022_10	hCV11481022	A	G	0.298365	0.29661	0.636	0.942	0.9
SNP3229	rs6493286	intergenic	45704520	C_1583376_10	hCV1583376	C	T	0.548387	0.541667	0.442	0.796	0.212
SNP3230	rs1224659	intergenic	45787001	C_3235336_10	hCV3235336	A	G	0.277929	0.294444	0.575	0.486	0.685
SNP1217	rs599111	SEMA6D	45840626	C_628431_1_	hCV628431	G	T	0.320548	0.326389	0.876	0.812	0.926
SNP1218	rs565627	SEMA6D	45844027	C_628435_1_	hCV628435	A	C	0.319293	0.328212	0.917	0.716	0.922
SNP1219	rs568215	SEMA6D	45850368	C_1358769_10	hCV1358769	C	T	0.846361	0.855153	0.514	0.637	0.505
SNP2192	rs512255	SEMA6D	45858443	C_1358784_10	hCV1358784	A	G	0.182432	0.186111	0.609	0.856	0.728
SNP3231	rs1530111	SEMA6D	45861402	C_1358788_10	hCV1358788	A	C	0.651762	0.669444	0.75	0.476	0.708
SNP3232	rs477077	intergenic	45884409	C_1358806_10	hCV1358806	C	T	0.537736	0.527778	0.787	0.703	0.919
SNP3233	rs1453859	intergenic	45918782	C_1358858_10	hCV1358858	A	G	0.598649	0.6125	0.497	0.588	0.303
SNP3234	rs570465	intergenic	45936646	C_1358895_10	hCV1358895	C	G	0.171159	0.216667	0.226	0.0277	0.07	0.222538	0.185824	0.767	0.037*	0.0932
SNP3236	rs507196	intergenic	45974970	C_3009602_10	hCV3009602	A	G	0.836986	0.854749	0.058	0.35	0.512
SNP3237	rs682939	intergenic	45991120	C_1185165_10	hCV1185165	C	T	0.168919	0.155028	0.334	0.472	0.66
SNP3239	rs2934180	intergenic	46014454	C_16168572_10	hCV16168572	A	T	0.833333	0.833333	0.448	0.99	0.99
SNP3240	rs2965311	intergenic	46017883	C_1185186_10	hCV1185186	C	T	0.236486	0.230337	0.388	0.782	0.957
SNP3241	rs1377678	intergenic	46034763	C_8932314_10	hCV8932314	C	T	0.152703	0.153203	0.163	0.979	0.833
SNP3242	rs2924571	intergenic	46041011	C_1185195_10	hCV1185195	C	G	0.266129	0.257746	0.908	0.716	0.818
SNP3243	rs1982472	intergenic	46046215	C_1185197_10	hCV1185197	A	G	0.598649	0.597493	0.257	0.964	0.502
SNP3244	rs2965318	intergenic	46051787	C_1185199_10	hCV1185199	G	T	0.557796	0.561281	0.847	0.893	0.856
SNP3245	rs2924565	intergenic	46056489	C_11480669_10	hCV11480669	A	G	0.740591	0.750696	0.634	0.657	0.697
SNP3246	rs1551313	intergenic	46061548	C_8932322_10	hCV8932322	C	T	0.160326	0.164789	0.527	0.818	0.943
SNP3247	rs1869453	intergenic	46111620	C_2908217_10	hCV2908217	A	G	0.482385	0.442577	0.657	0.128	0.288
SNP3248	rs2459389	intergenic	46175883	C_2908202_10	hCV2908202	A	C	0.325269	0.273743	0.755	0.0317	0.105	0.298095	0.297323	0.13	0.969	0.86
SNP3249	rs1559857	intergenic	46184100	C_8796381_10	hCV8796381	A	G	0.49187	0.45961	0.859	0.218	0.147
SNP1220	rs2433354	SLC24A5	46202261	C_16015085_10	hCV16015085	C	T	0.519126	0.542135	0.893	0.381	0.289
SNP2194	rs2675347	SLC24A5	46205937	C_16273076_10	hCV16273076	A	G	0.513477	0.543175	0.845	0.256	0.223
SNP2195	rs1320052	SLC12A1	46282800	C_8932411_10	hCV8932411	C	T	0.452957	0.431373	0.757	0.407	0.352
SNP1221	rs1878186	SLC12A1	46295692	C_11673019_10	hCV11673019	C	T	0.442049	0.406944	0.724	0.175	0.233
SNP1222	rs1484552	SLC12A1	46303567	C_8932420_10	hCV8932420	A	G	0.212366	0.212079	0.528	0.989	0.925
SNP2197	rs12907018	SLC12A1	46307224	C_239557_10	hCV239557	A	G	0.801351	0.78352	0.239	0.401	0.265
SNP2198	rs1531916	SLC12A1	46313563	C_1725875_10	hCV1725875	A	G	0.392954	0.375698	0.145	0.499	0.394
SNP1224	rs6493311	SLC12A1	46326879	C_1166438_10	hCV1166438	C	T	0.640162	0.638028	0.136	0.933	0.752
SNP1225	rs2279367	SLC12A1	46329396	C_11485748_1_	hCV11485748	A	G	0.575472	0.584286	0.225	0.735	0.947
SNP1226	rs2279368	SLC12A1	46329585	C_11485749_1_	hCV11485749	A	T	0.356757	0.37395	0.169	0.496	0.73
SNP1228	rs10163162	SLC12A1	46345823	C_223120_10	hCV223120	C	G	0.448787	0.462291	0.243	0.605	0.828
SNP2201	rs11855410	SLC12A1	46381146	C_2908720_10	hCV2908720	C	T	0.448925	0.455966	0.058	0.788	0.551
SNP3251	rs1426721	intergenic	46457900	C_8932557_10	hCV8932557	A	C	0.772237	0.761838	0.692	0.638	0.813
SNP3252	rs919129	intergenic	46462519	C_8932567_10	hCV8932567	A	G	0.864865	0.847339	0.896	0.341	0.626
SNP1229	rs1042078	FBN1	46490165	C_2908746_10	hCV2908746	A	G	0.508086	0.532033	0.936	0.36	0.648
SNP1230	rs2303502	FBN1	46523976	C_2908781_1_	hCV2908781	A	T	0.47962	0.447887	0.635	0.226	0.344
SNP2202	rs2303500	FBN1	46526566	C_11484168_10	hCV11484168	A	G	0.481132	0.443056	0.722	0.144	0.271
SNP2203	rs1812873	FBN1	46537812	C_3093254_10	hCV3093254	A	C	0.519337	0.557584	0.945	0.146	0.322
SNP1231	rs714290	FBN1	46538621	C_8932630_10	hCV8932630	C	G	0.327493	0.316527	0.955	0.654	0.905
SNP2204	rs9806595	FBN1	46542460	C_25474029_10	hCV25474029	C	T	0.326613	0.321727	0.839	0.842	0.976
SNP2205	rs10851468	FBN1	46560228	C_1865655_10	hCV1865655	A	G	0.397574	0.441176	0.336	0.0918	0.197
SNP2206	rs9652450	FBN1	46579736	C_3093272_10	hCV3093272	A	G	0.525815	0.563889	0.338	0.145	0.148
SNP2207	rs8030753	FBN1	46589227	C_3093277_10	hCV3093277	C	T	0.527174	0.566197	0.411	0.136	0.147
SNP1232	rs2306352	FBN1	46592929	C_3093279_1_	hCV3093279	A	G	0.4729	0.429775	0.304	0.099	0.0804
SNP2208	rs16961068	FBN1	46594245	C_1865673_10	hCV1865673	C	T	0.474324	0.435933	0.365	0.141	0.139
SNP1233	rs755251	FBN1	46599312	C_1865677_10	hCV1865677	A	G	0.528455	0.565278	0.387	0.158	0.152
SNP2209	rs11855770	FBN1	46626311	C_11484275_10	hCV11484275	A	G	0.526099	0.563889	0.338	0.149	0.179
SNP1234	rs683282	FBN1	46635025	C_1865698_10	hCV1865698	C	T	0.676712	0.632022	0.465	0.0744	0.176
SNP1235	rs12915677	FBN1	46652089	C_2948160_10	hCV2948160	C	T	0.700809	0.731198	0.801	0.198	0.117
SNP1236	rs1678978	FBN1	46663449	C_3093295_10	hCV3093295	C	T	0.311475	0.350559	0.643	0.114	0.159
SNP1237	rs1807301	FBN1	46697532	C_3224829_20	hCV3224829	A	G	0.462366	0.498596	0.75	0.167	0.265
SNP1238	rs2437946	FBN1	46713294	C_3093314_10	hCV3093314	A	G	0.536885	0.493056	0.913	0.0948	0.228
SNP1239	rs611483	FBN1	46713707	C_3093316_10	hCV3093316	A	G	0.459459	0.497222	0.833	0.149	0.302
SNP2212	rs2070768	FBN1	46724631	C_15867813_10	hCV15867813	A	G	0.351499	0.364286	0.898	0.614	0.871
SNP3253	rs784408	intergenic	46783173	C_3097973_10	hCV3097973	C	G	0.315718	0.31831	0.224	0.916	0.992
SNP1240	rs784411	CEP152	46827089	C_3097990_10	hCV3097990	C	T	0.611111	0.586592	0.968	0.34	0.536
SNP2213	rs2306187	CEP152	46831830	C_16193048_10	hCV16193048	C	G	0.575269	0.576602	0.315	0.959	0.959
SNP1242	rs1677251	CEP152	46834755	C_8932814_10	hCV8932814	A	G	0.180822	0.154167	0.858	0.174	0.209
SNP1243	rs12442921	CEP152	46839961	C_1303670_10	hCV1303670	A	C	0.389488	0.418768	0.932	0.255	0.44
SNP1244	rs1125537	CEP152	46850833	C_8932822_10	hCV8932822	A	T	0.389488	0.422969	0.977	0.193	0.333
SNP2214	rs12440614	CEP152	46852981	C_1303666_10	hCV1303666	C	T	0.427419	0.427778	0.187	0.989	0.944
SNP1245	rs2289179	CEP152	46861831	C_15880717_10	hCV15880717	C	T	0.572776	0.572423	0.247	0.989	0.983
SNP1246	rs2289180	CEP152	46861994	C_15880718_10	hCV15880718	C	G	0.574124	0.583569	0.542	0.716	0.932
SNP2215	rs4775773	CEP152	46869148	C_1303659_10	hCV1303659	C	T	0.341892	0.325419	0.826	0.505	0.781
SNP2216	rs34816660	CEP152	46875226	C_1303656_10	hCV1303656	C	T	0.340541	0.327778	0.871	0.605	0.857
SNP1247	rs2289181	CEP152	46877467	C_1303655_20	hCV1303655	A	G	0.181941	0.157303	0.202	0.211	0.356
SNP2217	rs11858080	CEP152	46882243	C_1303649_10	hCV1303649	C	T	0.659946	0.673611	0.933	0.579	0.826
SNP2218	rs11070653	CEP152	46896224	C_1303638_10	hCV1303638	C	T	0.661725	0.675141	0.742	0.588	0.861
SNP2219	rs11070654	SHC4	46902867	C_1303630_10	hCV1303630	C	T	0.661725	0.675487	0.664	0.577	0.85
SNP2220	rs3743292	SHC4	46905379	C_1303627_10	hCV1303627	C	T	0.660274	0.672269	0.747	0.629	0.869
SNP2221	rs4775776	SHC4	46908633	C_1303620_10	hCV1303620	C	T	0.659946	0.678371	0.841	0.455	0.754
SNP1248	rs1863453	SHC4	46913035	C_1303617_10	hCV1303617	A	G	0.342318	0.325	0.99	0.483	0.779
SNP1249	rs4775777	SHC4	46918903	C_1303615_10	hCV1303615	A	G	0.656334	0.671309	0.851	0.545	0.831
SNP1250	rs882824	SHC4	46923184	C_1303611_10	hCV1303611	C	T	0.660811	0.675487	0.963	0.552	0.803
SNP2222	rs7183535	SHC4	46935769	C_1303606_10	hCV1303606	A	G	0.364865	0.365819	0.44	0.97	0.657
SNP1251	rs7169897	SHC4	46939299	C_1303603_10	hCV1303603	C	G	0.706199	0.691877	0.979	0.551	0.713
SNP1252	rs10162880	SHC4	46946390	C_1303600_10	hCV1303600	A	G	0.439891	0.412857	0.105	0.301	0.422
SNP3254	rs12907348	SHC4	46978032	C_11484489_10	hCV11484489	A	G	0.641129	0.651389	0.954	0.681	0.912
SNP3255	rs2009404	SHC4	47004015	C_2159131_10	hCV2159131	G	T	0.761644	0.783333	0.514	0.325	0.29
SNP3256	rs11855420	SHC4	47009117	C_2100669_10	hCV2100669	A	T	0.819407	0.814763	0.911	0.818	0.931
SNP3257	rs12915257	SHC4	47029916	C_2159144_10	hCV2159144	A	T	0.757453	0.798319	0.627	0.0612	0.179
SNP3258	rs11070671	SHC4	47040938	C_2159155_10	hCV2159155	C	T	0.758152	0.791785	0.584	0.127	0.209
SNP2224	rs11070672	LOC729344	47048808	C_2159158_10	hCV2159158	A	C	0.180108	0.170833	0.854	0.641	0.727
SNP2225	rs11542124	KIAA0256	47069457	C_2159170_10	hCV2159170	G	T	0.673387	0.683989	0.275	0.665	0.349
SNP1253	rs4390538	KIAA0256	47076438	C_2159179_10	hCV2159179	A	G	0.721774	0.736034	0.576	0.54	0.638
SNP1254	rs7167402	KIAA0256	47088585	C_2159186_10	hCV2159186	A	C	0.759409	0.754875	0.122	0.84	0.608
SNP1255	rs2305195	KIAA0256	47097442	C_2159194_1_	hCV2159194	A	G	0.508065	0.480501	0.51	0.292	0.43
SNP2226	rs7177172	KIAA0256	47107099	C_2159202_10	hCV2159202	A	T	0.483871	0.508333	0.99	0.349	0.636
SNP1256	rs11858917	KIAA0256	47109729	C_2159203_10	hCV2159203	C	T	0.373315	0.365278	0.826	0.75	0.918
SNP1257	rs11070679	KIAA0256	47113987	C_2159206_10	hCV2159206	C	T	0.514825	0.494444	0.831	0.436	0.735
SNP1258	rs877007	KIAA0256	47116195	C_2159208_10	hCV2159208	C	G	0.661725	0.655989	0.556	0.817	0.864
SNP1259	rs12916364	KIAA0256	47125424	C_2123444_10	hCV2123444	A	G	0.480926	0.507022	0.913	0.321	0.608
SNP2227	rs7177541	KIAA0256	47129922	C_2123446_10	hCV2123446	A	G	0.481132	0.505571	0.872	0.35	0.64
SNP3259	rs725815	intergenic	47140510	C_1051164_10	hCV1051164	C	T	0.52168	0.49162	0.912	0.252	0.517
SNP3260	rs2899427	intergenic	47145902	C_2123464_10	hCV2123464	G	T	0.382749	0.354749	0.162	0.268	0.512
SNP3262	rs28575845	intergenic	47169087	C_2123481_10	hCV2123481	A	G	0.518868	0.484594	0.306	0.191	0.4
SNP3263	rs10775139	intergenic	47178454	C_2123486_10	hCV2123486	A	T	0.619624	0.654167	0.239	0.17	0.358
SNP3264	rs12148348	intergenic	47184156	C_2123489_10	hCV2123489	C	T	0.698113	0.729167	0.521	0.189	0.392
SNP2228	rs12899422	COPS2	47201710	C_2123499_10	hCV2123499	C	T	0.882749	0.898611	0.863	0.331	0.572
SNP2229	rs1048975	COPS2	47204838	C_8800552_10	hCV8800552	G	T	0.621294	0.650418	0.258	0.248	0.469
SNP1260	rs12905094	COPS2	47211336	C_11769141_10	hCV11769141	A	G	0.883469	0.898329	0.867	0.363	0.595
SNP2230	rs3105866	COPS2	47214779	C_3238416_10	hCV3238416	A	C	0.303371	0.274373	0.422	0.226	0.426
SNP1261	rs603868	COPS2	47228860	C_1051172_10	hCV1051172	A	G	0.623306	0.651685	0.328	0.261	0.466
SNP1262	rs17435932	GALK2	47235304	C_3238425_10	hCV3238425	A	C	0.117251	0.10084	0.829	0.316	0.563
SNP2231	rs626855	GALK2	47243818	C_8800569_10	hCV8800569	A	G	0.624658	0.651811	0.199	0.282	0.536
SNP1264	rs685172	GALK2	47247755	C_1051177_10	hCV1051177	A	G	0.377688	0.350704	0.277	0.285	0.52
SNP2232	rs3105864	GALK2	47251853	C_3238440_10	hCV3238440	A	G	0.699461	0.725	0.394	0.281	0.512
SNP2233	rs2457229	GALK2	47256094	C_16235905_10	hCV16235905	C	T	0.700269	0.725	0.394	0.296	0.528
SNP2234	rs11629547	GALK2	47261394	C_3238446_10	hCV3238446	A	G	0.379404	0.350559	0.246	0.253	0.481
SNP2235	rs3105865	GALK2	47275539	C_3238448_10	hCV3238448	C	T	0.483607	0.522409	0.347	0.14	0.282
SNP2236	rs2940746	GALK2	47278841	C_11309469_10	hCV11309469	G	T	0.622312	0.65	0.237	0.271	0.509
SNP2237	rs586758	GALK2	47295864	C_3238458_10	hCV3238458	A	G	0.479784	0.518106	0.477	0.143	0.295
SNP2238	rs2899430	GALK2	47301577	C_9441558_10	hCV9441558	C	G	0.625676	0.652542	0.114	0.287	0.537
SNP2239	rs626295	GALK2	47308951	C_1051185_10	hCV1051185	C	T	0.698649	0.724234	0.383	0.281	0.512
SNP1266	rs2086256	GALK2	47345318	C_11769155_10	hCV11769155	C	T	0.377027	0.351955	0.215	0.32	0.584
SNP2240	rs1904317	GALK2	47349558	C_12081037_10	hCV12081037	C	T	0.521622	0.484594	0.416	0.158	0.321
SNP1267	rs4775806	GALK2	47353558	C_1891454_10	hCV1891454	C	T	0.882749	0.898045	0.872	0.35	0.589
SNP1268	rs11854557	GALK2	47360252	C_3107499_10	hCV3107499	C	T	0.116935	0.101955	0.872	0.36	0.598
SNP1270	rs8040116	GALK2	47369881	C_1891451_10	hCV1891451	C	G	0.827446	0.836592	0.322	0.641	0.784
SNP3265	rs3907313	GALK2	47381820	C_11764134_10	hCV11764134	C	G	0.709459	0.735376	0.163	0.269	0.323
SNP1271	rs7179127	GALK2	47390907	C_3107494_10	hCV3107494	C	T	0.710811	0.738827	0.138	0.232	0.302
SNP2241	rs2219812	GALK2	47394663	C_3107489_10	hCV3107489	A	C	0.623641	0.649025	0.226	0.314	0.538
SNP2242	rs1981995	GALK2	47400151	C_12076821_10	hCV12076821	A	G	0.699461	0.724719	0.429	0.288	0.529
SNP1272	rs11852825	GALK2	47402707	C_11764148_10	hCV11764148	C	T	0.683784	0.690278	0.178	0.789	0.332
SNP1273	rs7168201	GALK2	47403106	C_3107474_10	hCV3107474	A	C	0.663073	0.694366	0.968	0.202	0.356
SNP2243	rs919447	C15orf33	47409623	C_8800578_10	hCV8800578	G	T	0.339623	0.307263	0.843	0.187	0.335
SNP2244	rs10851475	C15orf33	47413222	C_3107470_10	hCV3107470	A	G	0.661725	0.693056	0.82	0.2	0.369
SNP3266	rs8039920	C15orf33	47426415	C_3107468_10	hCV3107468	A	C	0.661247	0.692737	0.655	0.199	0.397
SNP3267	rs10467993	C15orf33	47433061	C_3107456_10	hCV3107456	A	G	0.658967	0.691218	0.679	0.191	0.37
SNP3268	rs10775140	C15orf33	47440405	C_9441804_10	hCV9441804	A	G	0.414402	0.383333	0.385	0.226	0.414
SNP3269	rs2099141	C15orf33,LOC728954	47454712	C_16117508_10	hCV16117508	C	G	0.661202	0.692737	0.655	0.2	0.378
SNP2245	rs10519224	C15orf33,FGF7	47507245	C_1471776_10	hCV1471776	A	C	0.826613	0.852941	0.761	0.171	0.361
SNP3270	rs9920722	C15orf33,FGF7	47522404	C_1471784_10	hCV1471784	C	T	0.249326	0.224234	0.988	0.26	0.488
SNP3271	rs11070693	C15orf33,FGF7	47533397	C_1471795_10	hCV1471795	A	G	0.486559	0.532213	0.652	0.0813	0.158
SNP3272	rs12442143	C15orf33,FGF7	47538918	C_1471802_10	hCV1471802	C	T	0.428378	0.484637	0.986	0.0312	0.0623	0.469349	0.468631	0.659	0.974	0.496
SNP3273	rs12595692	C15orf33,FGF7	47544400	C_1471814_10	hCV1471814	C	T	0.831522	0.851275	0.734	0.305	0.581
SNP3274	rs34918968	C15orf33	47573083	C_1471833_10	hCV1471833	A	G	0.685484	0.718056	0.674	0.173	0.388
SNP3275	rs17402115	C15orf33	47612053	C_1471873_10	hCV1471873	C	T	0.830189	0.851389	0.692	0.268	0.504
SNP3276	rs12232355	C15orf33	47619670	C_1471876_10	hCV1471876	A	G	0.169811	0.149025	0.686	0.278	0.516
SNP3277	rs12906972	C15orf33	47646193	C_1471892_10	hCV1471892	C	T	0.170732	0.149441	0.679	0.269	0.505
SNP3278	rs35145376	C15orf33	47686366	C_1368150_10	hCV1368150	A	T	0.312672	0.28169	0.569	0.199	0.427
SNP2246	rs12907944	C15orf33	47694263	C_1368140_10	hCV1368140	A	G	0.170699	0.148611	0.692	0.249	0.484
SNP1274	rs925104	DTWD1	47703947	C_1368132_10	hCV1368132	G	T	0.173077	0.148611	0.984	0.205	0.433
SNP2247	rs925103	DTWD1	47707132	C_1547719_10	hCV1547719	C	T	0.485215	0.431755	0.655	0.0403	0.106	0.462121	0.445283	0.608	0.437	0.735
SNP1275	rs12902960	DTWD1	47712333	C_1368128_10	hCV1368128	C	T	0.167123	0.14624	0.775	0.274	0.507
SNP1276	rs12591659	DTWD1	47721115	C_1368125_10	hCV1368125	A	G	0.168919	0.143662	0.888	0.186	0.409
SNP3279	rs731051	intergenic	47744579	C_1368115_10	hCV1368115	C	T	0.483651	0.430362	0.589	0.0416	0.102	0.461905	0.45183	0.717	0.644	0.845
SNP3280	rs16962733	intergenic	47750282	C_1368113_10	hCV1368113	A	G	0.765499	0.78169	0.98	0.461	0.727
SNP3281	rs11637582	intergenic	47756044	C_1368112_10	hCV1368112	A	G	0.828841	0.852778	0.736	0.211	0.438
SNP3282	rs692008	intergenic	47764979	C_1368106_10	hCV1368106	C	T	0.38587	0.447887	0.635	0.0168	0.0506	0.421756	0.426806	0.271	0.815	0.92
SNP3283	rs12904876	intergenic	47777942	C_11754271_10	hCV11754271	C	G	0.765499	0.777933	0.841	0.572	0.842
SNP3284	rs573719	intergenic	47799976	C_1368086_10	hCV1368086	A	C	0.40327	0.412429	0.481	0.723	0.744
SNP3285	rs660135	intergenic	47826592	C_634360_10	hCV634360	C	G	0.688172	0.692201	0.323	0.868	0.756
SNP3286	rs610948	intergenic	47838259	C_634331_10	hCV634331	A	G	0.575472	0.571031	0.201	0.864	0.403
SNP3287	rs667832	intergenic	47848407	C_2944714_10	hCV2944714	A	G	0.67663	0.682961	0.142	0.796	0.336
SNP3288	rs525401	intergenic	47854233	C_634314_10	hCV634314	G	T	0.574526	0.572423	0.247	0.935	0.461
SNP3289	rs1395886	intergenic	47889457	C_8800849_10	hCV8800849	C	G	0.329301	0.322129	0.474	0.77	0.932
SNP3290	rs1395885	intergenic	47897813	C_1203740_10	hCV1203740	C	T	0.329235	0.323529	0.263	0.817	0.896
SNP1277	rs755067	ATP8B4	47955564	C_11182529_10	hCV11182529	A	G	0.485054	0.477716	0.683	0.779	0.62
SNP1278	rs12902281	ATP8B4	47957024	C_1203637_10	hCV1203637	A	G	0.5	0.507003	0.794	0.79	0.903
SNP3291	rs12913008	ATP8B4	47980304	C_11182540_10	hCV11182540	C	G	0.433784	0.430556	0.556	0.901	0.94
SNP1279	rs35453457	ATP8B4	47996649	C_1203607_10	hCV1203607	A	G	0.432507	0.4039	0.317	0.271	0.318
SNP3292	rs12442430	ATP8B4	48041572	C_11182582_10	hCV11182582	C	T	0.351499	0.344444	0.271	0.778	0.643
SNP3293	rs12442475	ATP8B4	48044871	C_1527143_10	hCV1527143	C	T	0.627027	0.640278	0.554	0.599	0.545
SNP3294	rs1080476	ATP8B4	48068343	C_8796500_10	hCV8796500	A	G	0.56469	0.574022	0.993	0.719	0.936
SNP2248	-	ATP8B4	48175632	C_2903586_10	hCV2903586	G	T	0.233154	0.313889	0.719	0.00053	0.0024	0.294508	0.28381	0.56	0.588	0.614	0.269188	0.296045	0.817	0.0748	0.187		20 (5.4%)	133 (35.8%)	218 (58.6%)	34 (9.4%)	158 (43.9%)	168 (46.7%)	43 (8.1%)	225 (42.3%)	260 (48.9%)	45 (8.5%)	208 (39.2%)	272 (51.3%)	63 (7.0%)	358 (39.6%)	478 (52.9%)	79 (8.9%)	366 (41.1%)	440 (49.4%)
SNP2249	rs11638841	ATP8B4	48203899	C_2903610_10	hCV2903610	C	G	0.726776	0.659942	0.654	0.0062	0.0261	0.674858	0.682163	0.653	0.719	0.887	0.696089	0.673341	0.968	0.145	0.334		195 (52.4%)	142 (38.2%)	29 (7.8%)	153 (42.5%)	152 (42.2%)	42 (11.7%)	241 (45.3%)	232 (43.6%)	56 (10.5%)	243 (45.8%)	233 (44.0%)	51 (9.6%)	436 (48.2%)	374 (41.4%)	85 (9.4%)	396 (44.5%)	385 (43.3%)	93 (10.4%)
SNP3295	rs12443171	intergenic	48225107	C_2903674_10	hCV2903674	C	T	0.34097	0.425562	0.444	0.00091	0.003	0.384321	0.399048	0.662	0.49	0.657	0.366331	0.409762	0.397	0.0079	0.0184		41 (11%)	171 (46%)	159 (42.7%)	68 (18.9%)	167 (46.4%)	121 (33.6%)	75 (14.1%)	252 (47.4%)	196 (36.8%)	86 (16.2%)	247 (46.6%)	192 (36.2%)	116 (12.8%)	423 (46.8%)	355 (39.3%)	154 (17.3%)	414 (46.5%)	313 (35.2%)
SNP2250	rs2278166	SLC27A2	48284646	C_15964714_10	hCV15964714	G	T	0.494595	0.52521	0.599	0.243	0.478
SNP1280	rs2278167	SLC27A2	48285140	C_2903712_1_	hCV2903712	G	T	0.614247	0.541783	0.352	0.005	0.0139	0.589251	0.561553	0.791	0.199	0.0951	0.599664	0.553551	0.704	0.0054	0.0129		141 (37.9%)	175 (47%)	56 (15.1%)	101 (28.1%)	187 (51.9%)	71 (19.7%)	169 (31.8%)	276 (51.9%)	76 (14.3%)	168 (31.7%)	257 (48.5%)	103 (19.4%)	310 (34.3%)	451 (49.9%)	132 (14.6%)	269 (30.2%)	444 (49.9%)	174 (19.6%)
SNP1281	rs7161822	SLC27A2	48286344	C_2903713_10	hCV2903713	A	G	0.537736	0.589636	0.495	0.0459	0.125	0.582061	0.596408	0.88	0.503	0.575
SNP2251	rs12440789	SLC27A2	48304823	C_2903723_10	hCV2903723	C	T	0.277624	0.311978	0.051	0.153	0.166
SNP1282	rs854150	HDC	48329451	C_3097926_1_	hCV3097926	C	G	0.719512	0.693277	0.254	0.272	0.275
SNP1284	rs2238292	HDC	48338924	C_3097932_1_	hCV3097932	G	T	0.636486	0.596639	0.647	0.118	0.213
SNP1285	rs854158	HDC	48340369	C_3097934_1_	hCV3097934	A	G	0.874663	0.853352	0.768	0.235	0.486
SNP2252	rs12591371	HDC	48349432	C_2484145_10	hCV2484145	C	T	0.219677	0.231742	0.22	0.582	0.263
SNP1286	rs12440811	GABPB2	48365086	C_1398107_10	hCV1398107	C	T	0.272973	0.269553	0.282	0.883	0.371
SNP2253	rs1797311	GABPB2	48392109	C_1876970_10	hCV1876970	A	G	0.481183	0.440171	0.666	0.118	0.295
SNP3296	rs2078139	LOC645486	48447126	C_16109936_10	hCV16109936	C	T	0.601902	0.621849	0.644	0.436	0.732
SNP3297	rs6493442	LOC645486	48489350	C_9427374_10	hCV9427374	C	T	0.65457	0.651811	0.723	0.912	0.703
SNP2254	rs28366846	USP8	48506261	C_9427433_10	hCV9427433	C	G	0.826613	0.795833	0.329	0.132	0.257
SNP1287	rs28698226	USP8	48512065	C_9427473_10	hCV9427473	A	G	0.813008	0.782913	0.379	0.153	0.241
SNP1288	rs17696151	USP8	48538249	C_8233161_10	hCV8233161	A	G	0.859673	0.834722	0.75	0.186	0.35
SNP2255	rs3098168	USP8	48538342	C_8233171_10	hCV8233171	C	T	0.373984	0.383008	0.94	0.723	0.689
SNP1289	rs3131571	USP8	48539321	C_11301996_10	hCV11301996	A	G	0.364754	0.369014	0.76	0.867	0.473
SNP1290	rs12595633	USP8	48558209	C_11764315_10	hCV11764315	C	T	0.708672	0.716292	0.163	0.749	0.953
SNP2256	rs11857513	USP8	48576715	C_8231242_10	hCV8231242	A	G	0.123641	0.154494	0.84	0.0896	0.204
SNP2257	rs3098183	USP50	48593761	C_8231292_10	hCV8231292	C	T	0.487772	0.45961	0.272	0.282	0.573
SNP2258	rs3098195	USP50	48604061	C_8231342_10	hCV8231342	C	T	0.529973	0.554167	0.246	0.355	0.668
SNP1291	rs12593931	USP50	48608463	C_11764332_10	hCV11764332	A	G	0.605479	0.614206	0.567	0.734	0.943
SNP2259	rs12594322	USP50	48612015	C_3116640_10	hCV3116640	A	T	0.379032	0.380556	0.976	0.952	0.848
SNP1292	rs679774	USP50	48619468	C_932807_10	hCV932807	A	G	0.47541	0.445833	0.343	0.258	0.543
SNP2260	rs2414074	USP50	48621104	C_15798337_10	hCV15798337	C	G	0.378378	0.377778	0.889	0.981	0.871
SNP2261	rs555569	TRPM7	48635270	C_932811_10	hCV932811	C	T	0.150273	0.174581	0.286	0.21	0.138
SNP1293	rs616256	TRPM7	48640863	C_932814_10	hCV932814	A	G	0.471774	0.445833	0.463	0.319	0.582
SNP1294	rs531366	TRPM7	48656071	C_3116659_10	hCV3116659	A	G	0.146341	0.172753	0.33	0.169	0.23
SNP1295	rs539383	TRPM7	48665770	C_932816_10	hCV932816	A	G	0.528455	0.557103	0.581	0.273	0.423
SNP2262	rs485324	TRPM7	48668880	C_3116665_10	hCV3116665	A	G	0.1469	0.176471	0.256	0.125	0.166
SNP2263	rs615835	TRPM7	48683630	C_8796519_10	hCV8796519	A	G	0.853495	0.82312	0.241	0.115	0.149
SNP1296	rs11636964	TRPM7	48686908	C_11766572_10	hCV11766572	A	G	0.621294	0.619444	0.976	0.942	0.829
SNP2264	rs4775894	TRPM7	48690892	C_3116681_10	hCV3116681	C	T	0.618919	0.620448	0.898	0.952	0.771
SNP2265	rs623639	TRPM7	48699584	C_3116686_10	hCV3116686	A	G	0.852703	0.823944	0.143	0.137	0.131
SNP2266	rs12442787	TRPM7	48705399	C_2836463_10	hCV2836463	G	T	0.619624	0.619444	0.976	0.994	0.802
SNP1297	rs7173321	TRPM7	48709892	C_2836467_10	hCV2836467	C	G	0.854054	0.82312	0.241	0.108	0.137
SNP2267	rs12907922	TRPM7	48713389	C_2836469_10	hCV2836469	A	G	0.851902	0.823034	0.252	0.136	0.179
SNP2268	rs11070802	TRPM7	48734107	C_2836487_10	hCV2836487	A	G	0.631081	0.629526	0.951	0.951	0.651
SNP2269	rs12916510	TRPM7	48741238	C_2836490_10	hCV2836490	C	G	0.1469	0.175978	0.261	0.131	0.173
SNP1298	rs8036588	TRPM7	48744126	C_2836494_10	hCV2836494	C	G	0.631081	0.628492	0.894	0.919	0.73
SNP3298	rs12592778	SPPL2A	48779603	C_2041914_10	hCV2041914	A	G	0.348238	0.351541	0.662	0.895	0.925
SNP2270	rs12905720	SPPL2A	48785436	C_2041923_10	hCV2041923	A	T	0.859079	0.823446	0.14	0.0636	0.0512
SNP1299	rs12898588	SPPL2A	48796548	C_2041935_10	hCV2041935	C	T	0.865229	0.829609	0.204	0.0584	0.0451	0.812144	0.803232	0.467	0.604	0.804
SNP2271	rs9920162	SPPL2A	48799922	C_11766612_10	hCV11766612	A	C	0.505376	0.456944	0.215	0.0637	0.176
SNP1300	rs11856886	SPPL2A	48804504	C_2041948_10	hCV2041948	A	G	0.506812	0.459497	0.249	0.0715	0.194
SNP1301	rs11855605	SPPL2A	48806409	C_2041952_10	hCV2041952	C	T	0.520325	0.558333	0.42	0.145	0.363
SNP2272	rs12917408	SPPL2A	48820681	C_2041966_10	hCV2041966	C	T	0.495868	0.543296	0.178	0.0715	0.198
SNP1302	rs12906839	SPPL2A	48822000	C_2041970_10	hCV2041970	A	G	0.514785	0.562147	0.185	0.0704	0.175
SNP1303	rs2304440	SPPL2A	48827350	C_15974615_10	hCV15974615	C	T	0.486486	0.438719	0.206	0.0674	0.174
SNP2274	rs12916038	SPPL2A	48836092	C_2041985_10	hCV2041985	A	G	0.513514	0.563202	0.19	0.0576	0.151
SNP1304	rs12903544	SPPL2A	48839430	C_2041987_20	hCV2041987	C	T	0.484973	0.440171	0.194	0.089	0.181
SNP3299	rs737031	SPPL2A	48854829	C_9427621_10	hCV9427621	A	G	0.626359	0.607042	0.856	0.45	0.733
SNP3300	rs12906278	intergenic	48857707	C_11766662_10	hCV11766662	G	T	0.857143	0.826816	0.312	0.112	0.146
SNP3301	rs11636886	intergenic	48873612	C_1567128_10	hCV1567128	C	T	0.37973	0.390278	0.971	0.679	0.895
SNP3302	rs12898402	intergenic	48903582	C_3043715_10	hCV3043715	A	C	0.857724	0.825419	0.286	0.0915	0.113
SNP3303	rs35439349	intergenic	48936541	C_3043693_10	hCV3043693	A	G	0.858491	0.825	0.269	0.0792	0.096
SNP3304	rs1276856	intergenic	48943178	C_3116557_10	hCV3116557	G	T	0.593243	0.584958	0.972	0.748	0.948
SNP3305	rs2614781	intergenic	48964341	C_3116571_10	hCV3116571	A	G	0.455285	0.411111	0.262	0.0888	0.0816
SNP3306	rs12916255	intergenic	48976999	C_3116584_10	hCV3116584	A	G	0.170732	0.193593	0.132	0.258	0.267
SNP2276	rs12910854	AP4E1	48983334	C_11484560_10	hCV11484560	G	T	0.840108	0.820334	0.354	0.315	0.517
SNP2277	rs2306329	AP4E1	48988131	C_16193537_10	hCV16193537	A	C	0.828378	0.806944	0.135	0.289	0.303
SNP1305	rs1147129	AP4E1	48991656	C_8801181_1_	hCV8801181	A	G	0.450954	0.410364	0.198	0.119	0.104
SNP1306	rs12900973	AP4E1	48997266	C_3116597_10	hCV3116597	A	G	0.17027	0.194678	0.126	0.228	0.237
SNP1307	rs2306333	AP4E1	49004966	C_1567108_1_	hCV1567108	A	G	0.858491	0.825905	0.29	0.0875	0.109
SNP1308	rs2414078	AP4E1	49007682	C_15798372_10	hCV15798372	A	G	0.453425	0.411429	0.294	0.109	0.113
SNP2278	rs12916845	AP4E1	49015744	C_3116604_10	hCV3116604	A	C	0.623641	0.606443	0.876	0.501	0.791
SNP2279	rs1871460	AP4E1	49022761	C_1567103_10	hCV1567103	A	G	0.620968	0.603064	0.923	0.482	0.774
SNP1310	-	AP4E1	49024129	C_3116608_10	hCV3116608	C	T	0.623306	0.604457	0.854	0.46	0.749
SNP1311	rs1876784	AP4E1	49026247	C_3116614_10	hCV3116614	A	T	0.625	0.605042	0.945	0.434	0.733
SNP2280	rs1904432	AP4E1	49037143	C_11672189_10	hCV11672189	G	T	0.862637	0.825	0.269	0.0485	0.0738	0.800752	0.800943	0.785	0.991	0.92
SNP2281	rs12440387	AP4E1	49045962	C_3116631_10	hCV3116631	C	T	0.619241	0.602241	0.578	0.507	0.796
SNP2282	rs12593342	AP4E1	49051456	C_11484598_10	hCV11484598	A	G	0.381471	0.401408	0.691	0.438	0.744
SNP2283	rs17521789	AP4E1	49058469	C_11484604_10	hCV11484604	A	G	0.141129	0.175	0.269	0.0755	0.0916
SNP1312	rs2306335	AP4E1	49063420	C_11484605_1_	hCV11484605	A	G	0.495924	0.477528	0.862	0.484	0.768
SNP1313	rs12909839	AP4E1	49071412	C_2119062_10	hCV2119062	A	G	0.379076	0.398611	0.692	0.445	0.746
SNP1314	rs17521919	AP4E1	49078348	C_1907267_10	hCV1907267	A	C	0.858871	0.825	0.269	0.0755	0.0916
SNP1315	rs3743045	AP4E1	49082287	C_2119064_1_	hCV2119064	A	G	0.545822	0.587989	0.073	0.104	0.0305	0.588679	0.575614	0.264	0.542	0.46
SNP3307	rs35134521	intergenic	49105051	C_2119080_10	hCV2119080	C	G	0.858871	0.827778	0.322	0.102	0.129
SNP1316	rs1124769	TNFAIP8L3	49139541	C_2119093_10	hCV2119093	A	G	0.626344	0.598886	0.352	0.281	0.356
SNP1317	rs35111245	TNFAIP8L3	49148723	C_2119104_10	hCV2119104	A	G	0.372629	0.401389	0.273	0.26	0.338
SNP2284	rs6493476	TNFAIP8L3	49154523	C_2119113_10	hCV2119113	C	T	0.456757	0.410364	0.085	0.0744	0.0286	0.411321	0.424242	0.37	0.547	0.541
SNP1318	rs12595600	TNFAIP8L3	49160595	C_2119123_10	hCV2119123	A	C	0.369624	0.39	0.195	0.425	0.355
SNP1319	rs11070834	TNFAIP8L3	49166828	C_2119129_10	hCV2119129	A	G	0.36828	0.39415	0.476	0.309	0.458
SNP1320	rs12911168	TNFAIP8L3	49167880	C_2119130_10	hCV2119130	C	T	0.367209	0.393258	0.381	0.307	0.4
SNP1321	rs7177664	TNFAIP8L3	49172626	C_2119132_10	hCV2119132	A	G	0.399729	0.415278	0.527	0.546	0.758
SNP2285	rs10851494	TNFAIP8L3	49180692	C_2119137_10	hCV2119137	A	G	0.517615	0.572423	0.071	0.0358	0.0352	0.572642	0.551233	0.28	0.321	0.444
SNP3308	-	TNFAIP8L3	49189966	C_2119143_10	hCV2119143	A	G	0.436986	0.392157	0.176	0.0839	0.0724
SNP3309	rs2141278	intergenic	49203752	C_11484633_10	hCV11484633	A	G	0.637097	0.62605	0.639	0.662	0.807
SNP3310	rs1111266	intergenic	49209382	C_2119158_10	hCV2119158	C	T	0.561828	0.59944	0.207	0.146	0.191
SNP3311	rs7176579	intergenic	49251479	C_11484645_10	hCV11484645	A	G	0.830189	0.811111	0.186	0.342	0.554
SNP2286	rs12917091	CYP19A1	49281901	C_8234682_10	hCV8234682	A	C	0.538978	0.546089	0.871	0.785	0.911
SNP2287	rs4775932	CYP19A1	49285831	C_8234684_10	hCV8234684	A	G	0.537736	0.540278	0.846	0.922	0.822
SNP1322	rs4646	CYP19A1	49290136	C_8234730_1_	hCV8234730	A	C	0.289757	0.298883	0.805	0.702	0.908
SNP1323	rs10046	CYP19A1	49290278	C_8234731_1_	hCV8234731	A	G	0.462264	0.455307	0.963	0.79	0.873
SNP1324	rs1065779	CYP19A1	49292103	C_8234755_10	hCV8234755	A	C	0.539084	0.541667	0.937	0.921	0.891
SNP1325	rs3784307	CYP19A1	49293926	C_8234778_10	hCV8234778	A	G	0.459016	0.463173	0.786	0.874	0.797
SNP2288	rs8034835	CYP19A1	49299956	C_8234792_10	hCV8234792	A	G	0.54717	0.544444	0.627	0.917	0.723
SNP2289	rs4775935	CYP19A1	49306568	C_8234814_10	hCV8234814	G	T	0.702156	0.698324	0.722	0.873	0.737
SNP2290	rs2414095	CYP19A1	49311584	C_15798408_10	hCV15798408	A	G	0.298649	0.302817	0.91	0.863	0.819
SNP2291	rs3759811	CYP19A1	49316557	C_8234850_10	hCV8234850	C	T	0.37062	0.376389	0.501	0.82	0.872
SNP1326	rs726547	CYP19A1	49317459	C_8794679_10	hCV8794679	A	G	0.327493	0.313031	0.919	0.556	0.578
SNP1327	rs4775936	CYP19A1	49323314	C_11301451_10	hCV11301451	C	T	0.64538	0.642458	0.457	0.907	0.76
SNP1328	rs767199	CYP19A1	49327679	C_8234922_10	hCV8234922	A	G	0.367568	0.370474	0.399	0.908	0.902
SNP1329	rs1062033	CYP19A1	49335230	C_8794680_1_	hCV8794680	C	G	0.633065	0.633333	0.296	0.991	0.836
SNP1330	rs2008691	CYP19A1	49335602	C_1138074_1_	hCV1138074	A	G	0.666216	0.666667	0.937	0.985	0.655
SNP2292	rs35939475	CYP19A1	49342002	C_11484662_10	hCV11484662	A	C	0.434247	0.425	0.67	0.722	0.721
SNP1331	rs17523541	CYP19A1	49342136	C_483340_10	hCV483340	A	G	0.436658	0.421348	0.696	0.555	0.665
SNP1332	rs11636639	CYP19A1	49350384	C_9445425_10	hCV9445425	G	T	0.395664	0.379167	0.781	0.518	0.772
SNP1333	rs1902586	CYP19A1	49358145	C_11484670_1_	hCV11484670	A	G	0.342818	0.365546	0.537	0.365	0.625
SNP1334	rs936306	CYP19A1	49366890	C_1664161_10	hCV1664161	C	T	0.616216	0.6125	0.815	0.884	0.96
SNP1335	rs936308	CYP19A1	49368366	C_1664163_10	hCV1664163	C	G	0.619178	0.614206	0.588	0.846	0.907
SNP1336	rs2470176	CYP19A1	49371231	C_1664164_10	hCV1664164	A	G	0.62027	0.610955	0.844	0.715	0.932
SNP2293	rs2290622	CYP19A1	49381961	C_15885151_10	hCV15885151	G	T	0.849057	0.863889	0.551	0.419	0.378
SNP1337	rs28566535	CYP19A1	49388433	C_1664178_10	hCV1664178	A	C	0.62027	0.615493	0.739	0.852	0.87
SNP1338	rs1004982	CYP19A1	49401103	C_8801269_1_	hCV8801269	C	T	0.337838	0.331476	0.895	0.797	0.518
SNP1339	rs1902585	CYP19A1	49401198	C_11672264_20	hCV11672264	C	G	0.401617	0.385794	0.899	0.536	0.771
SNP2294	rs2445762	CYP19A1	49405000	C_3060071_10	hCV3060071	C	T	0.270161	0.294444	0.479	0.302	0.591
SNP2295	rs2470144	CYP19A1	49409017	C_3060076_10	hCV3060076	C	T	0.609164	0.617318	0.898	0.749	0.932
SNP2296	rs1147142	GLDN	49476916	C_8796539_10	hCV8796539	A	C	0.317073	0.275	0.639	0.0786	0.187
SNP2297	rs1914020	GLDN	49487540	C_3060155_10	hCV3060155	C	T	0.522911	0.491643	0.27	0.232	0.303
SNP2298	rs35561856	DMXL2	49523242	C_1610499_10	hCV1610499	A	G	0.650538	0.691667	0.956	0.0941	0.195
SNP2299	rs7164265	DMXL2	49527100	C_1610504_10	hCV1610504	C	T	0.270889	0.321229	0.142	0.0352	0.0995	0.287072	0.271429	0.055	0.424	0.0436
SNP2301	rs4774593	DMXL2	49609137	C_11484780_10	hCV11484780	A	G	0.715447	0.66289	0.101	0.0309	0.0738	0.69619	0.708413	0.344	0.541	0.281
SNP2302	rs11638240	DMXL2	49631621	C_1664147_10	hCV1664147	A	G	0.285714	0.337535	0.207	0.0327	0.0869	0.302632	0.290566	0.43	0.543	0.288
SNP2303	rs11070857	DMXL2	49644512	C_1664141_10	hCV1664141	C	T	0.717742	0.663842	0.153	0.0262	0.0743	0.698656	0.715534	0.426	0.399	0.175
SNP1341	rs2054166	SCG3	49762202	C_11672293_1_	hCV11672293	A	T	0.789757	0.75	0.482	0.0709	0.205
SNP1342	rs2607119	SCG3	49780117	C_3060000_10	hCV3060000	C	T	0.787263	0.751412	0.546	0.106	0.278
SNP2308	rs2607120	SCG3	49783055	C_3059999_10	hCV3059999	C	T	0.477151	0.522222	0.15	0.0847	0.0856
SNP2309	rs2622775	SCG3	49787262	C_16041908_10	hCV16041908	C	T	0.21371	0.254167	0.628	0.0674	0.196
SNP1343	rs544023	SCG3	49794814	C_3059995_10	hCV3059995	A	G	0.587838	0.537604	0.792	0.0532	0.0685
SNP2310	rs526556	SCG3	49798091	C_798305_10	hCV798305	A	G	0.436828	0.404167	0.175	0.206	0.135
SNP1344	rs1902430	LYSMD2	49808899	C_3053060_10	hCV3053060	A	C	0.447581	0.431564	0.251	0.538	0.13
SNP1345	rs4502160	TMOD2	49837113	C_3053083_10	hCV3053083	A	G	0.491892	0.458101	0.978	0.197	0.379
SNP2311	rs1545602	TMOD2	49840448	C_8801368_10	hCV8801368	C	T	0.495946	0.456825	0.845	0.135	0.288
SNP1346	rs12917133	TMOD2	49845053	C_11484876_10	hCV11484876	A	C	0.491848	0.455556	0.88	0.166	0.332
SNP1347	rs2034858	TMOD2	49849969	C_3053097_10	hCV3053097	A	C	0.512228	0.544444	0.88	0.218	0.392
SNP2312	rs34504520	TMOD2	49861207	C_3053107_10	hCV3053107	C	T	0.321138	0.359331	0.706	0.124	0.157
SNP2313	rs10775145	TMOD2	49864333	C_3053114_10	hCV3053114	A	C	0.506739	0.544693	0.963	0.147	0.311
SNP1348	rs3794535	TMOD2	49878459	C_11484907_10	hCV11484907	A	G	0.49458	0.536111	0.601	0.113	0.272
SNP1349	rs11631858	TMOD2	49882034	C_3292726_10	hCV3292726	A	G	0.318428	0.359331	0.882	0.0992	0.171
SNP1350	rs3751596	TMOD2	49887583	C_2899827_1_	hCV2899827	A	G	0.506831	0.454039	0.83	0.0443	0.105	0.484615	0.504798	0.174	0.357	0.46
SNP3313	rs35270232	TMOD2	49898136	C_3292724_10	hCV3292724	A	G	0.680217	0.646307	0.647	0.173	0.204
SNP2315	rs12438686	TMOD3	49922584	C_9447023_10	hCV9447023	C	T	0.490566	0.536111	0.462	0.0815	0.207
SNP2316	rs2052708	TMOD3	49926297	C_11672317_10	hCV11672317	A	G	0.804582	0.770308	0.803	0.11	0.274
SNP1351	rs12593708	TMOD3	49942687	C_11769200_10	hCV11769200	A	G	0.798649	0.761111	0.875	0.0834	0.218
SNP1352	rs2554332	TMOD3	49945447	C_2954336_20	hCV2954336	C	G	0.372629	0.410615	0.606	0.138	0.213
SNP3314	rs2912189	TMOD3	49950963	C_3292716_10	hCV3292716	A	G	0.197297	0.231844	0.712	0.108	0.268
SNP1353	rs2570258	TMOD3	49954472	C_11769208_10	hCV11769208	G	T	0.485095	0.53352	0.407	0.0648	0.169
SNP2317	rs1867984	TMOD3	49958773	C_12081054_10	hCV12081054	G	T	0.487805	0.537604	0.425	0.0574	0.152
SNP2318	rs2959298	TMOD3	49978435	C_3292713_10	hCV3292713	A	G	0.196477	0.232591	0.674	0.0932	0.234
SNP1354	rs2554350	TMOD3	49981231	C_2899766_20	hCV2899766	A	C	0.552419	0.512605	0.967	0.128	0.312
SNP2319	rs1035737	TMOD3	49984327	C_2899760_10	hCV2899760	A	C	0.802419	0.768056	0.686	0.109	0.27
SNP2320	rs11049	LOC645620	49991105	C_2899752_10	hCV2899752	A	G	0.804054	0.768056	0.686	0.0934	0.235
SNP2321	rs2912187	LOC645620	50003849	C_11769225_10	hCV11769225	A	C	0.801351	0.769663	0.791	0.141	0.335
SNP1355	rs2052709	LOC645620	50008566	C_2899724_10	hCV2899724	C	T	0.552561	0.515449	0.608	0.156	0.341
SNP3315	rs2470611	LEO1	50017229	C_16018379_10	hCV16018379	G	T	0.19891	0.231198	0.724	0.134	0.319
SNP1357	rs2593202	LEO1	50021105	C_2435725_10	hCV2435725	A	G	0.445504	0.486072	0.803	0.121	0.289
SNP1358	rs2448953	LEO1	50021736	C_11766732_10	hCV11766732	A	C	0.2	0.231844	0.712	0.141	0.332
SNP2322	rs2414122	LEO1	50026672	C_15874932_10	hCV15874932	A	C	0.192204	0.229167	0.386	0.0828	0.174
SNP1359	rs2593188	LEO1	50039839	C_2899736_10	hCV2899736	C	T	0.332432	0.359722	0.717	0.273	0.302
SNP2323	rs2241503	LEO1	50045166	C_16036036_10	hCV16036036	A	G	0.552703	0.512605	0.967	0.126	0.31
SNP1360	rs1025184	LEO1	50050557	C_8214761_10	hCV8214761	C	T	0.444595	0.481894	0.938	0.153	0.356
SNP3316	rs2959280	intergenic	50064428	C_15874862_10	hCV15874862	C	G	0.90411	0.884078	0.259	0.216	0.444
SNP2324	rs11070877	MAPK6	50130394	C_2154760_10	hCV2154760	A	G	0.424528	0.467787	0.812	0.0969	0.145
SNP1361	rs11070879	MAPK6	50138955	C_8229638_10	hCV8229638	G	T	0.491848	0.434358	0.754	0.0281	0.0869	0.488484	0.491461	0.455	0.892	0.684
SNP2325	rs2414127	MAPK6	50155100	C_9427940_10	hCV9427940	C	T	0.57973	0.525568	0.705	0.0385	0.0894	0.557875	0.559434	0.982	0.942	0.593
SNP2326	rs2414133	GNB5	50199855	C_264142_10	hCV264142	A	G	0.638441	0.634722	0.655	0.882	0.988
SNP1362	rs3794541	GNB5	50228603	C_2071501_10	hCV2071501	C	T	0.4	0.4	0.479	0.99	0.94
SNP2327	rs3794542	GNB5	50228810	C_2071502_10	hCV2071502	G	T	0.4	0.396936	0.449	0.905	0.881
SNP2328	rs2288559	GNB5	50233756	C_15879149_10	hCV15879149	C	G	0.501351	0.497222	0.99	0.875	0.756
SNP2329	rs4494485	GNB5	50263772	C_2071530_10	hCV2071530	A	C	0.446237	0.473239	0.456	0.302	0.507
SNP1363	rs9228	GNB5	50271881	C_8796566_10	hCV8796566	A	G	0.172131	0.160615	0.062	0.556	0.28
SNP1365	rs1011050	MYO5C	50290374	C_2071549_10	hCV2071549	C	T	0.816216	0.827298	0.113	0.581	0.655
SNP1366	rs2278295	MYO5C	50291434	C_2071551_1_	hCV2071551	C	T	0.225067	0.211699	0.216	0.537	0.682
SNP1367	rs3794552	MYO5C	50293509	C_3216466_10	hCV3216466	A	G	0.434605	0.45961	0.304	0.338	0.495
SNP1368	rs4405492	MYO5C	50302970	C_2071560_10	hCV2071560	G	T	0.576613	0.604749	0.262	0.274	0.569
SNP2330	rs6493547	MYO5C	50313799	C_3216467_10	hCV3216467	A	G	0.522973	0.547486	0.948	0.348	0.543
SNP2331	rs11635028	MYO5C	50319233	C_2071572_10	hCV2071572	A	G	0.750674	0.769444	0.251	0.401	0.643
SNP2332	rs4774616	MYO5C	50323601	C_2071579_10	hCV2071579	A	G	0.248649	0.229167	0.356	0.383	0.67
SNP2333	rs4776030	MYO5C	50333444	C_2071583_10	hCV2071583	A	G	0.205163	0.188889	0.153	0.435	0.305
SNP1369	rs4257157	MYO5C	50337432	C_2071585_10	hCV2071585	C	T	0.283019	0.297222	0.96	0.55	0.785
SNP2334	rs17650635	MYO5C	50339192	C_2071586_10	hCV2071586	A	G	0.486486	0.490278	0.746	0.885	0.948
SNP1370	rs4608282	MYO5C	50351657	C_2071590_10	hCV2071590	C	T	0.714286	0.70927	0.779	0.833	0.904
SNP1371	-	MYO5C	50360812	C_2071599_10	hCV2071599	A	C	0.770889	0.806407	0.623	0.0967	0.224
SNP1372	rs12592927	MYO5C	50368775	C_11478188_10	hCV11478188	C	T	0.550546	0.521008	0.407	0.26	0.217
SNP1373	rs17613475	MYO5A	50394554	C_1358550_10	hCV1358550	A	G	0.749326	0.769444	0.58	0.368	0.31
SNP1374	rs4519295	MYO5A	50410595	C_1358561_10	hCV1358561	C	T	0.814363	0.833799	0.966	0.331	0.624
SNP1375	rs752866	MYO5A	50419085	C_1358566_10	hCV1358566	C	G	0.772099	0.79073	0.158	0.393	0.444
SNP1376	rs752864	MYO5A	50419283	C_628408_1_	hCV628408	A	G	0.208895	0.194444	0.422	0.491	0.656
SNP1377	rs7175314	MYO5A	50437620	C_1358572_10	hCV1358572	C	T	0.361644	0.369444	0.673	0.758	0.931
SNP1378	rs3794564	MYO5A	50444802	C_1358576_10	hCV1358576	C	T	0.454054	0.466292	0.899	0.64	0.886
SNP2335	rs2290335	MYO5A	50449962	C_1358582_10	hCV1358582	C	T	0.551351	0.54039	0.972	0.674	0.863
SNP1379	rs2290336	MYO5A	50455027	C_1358586_1_	hCV1358586	C	T	0.555405	0.540278	0.986	0.561	0.812
SNP1380	rs12440929	MYO5A	50467568	C_278484_10	hCV278484	C	G	0.54878	0.542017	0.651	0.796	0.95
SNP1381	rs1405184	MYO5A	50468669	C_1358598_1_	hCV1358598	C	T	0.556911	0.541783	0.895	0.562	0.814
SNP1382	rs7176830	MYO5A	50478162	C_496723_10	hCV496723	G	T	0.550272	0.536415	0.786	0.596	0.825
SNP2336	rs1724628	MYO5A	50489301	C_273454_10	hCV273454	C	T	0.793801	0.803073	0.969	0.659	0.907
SNP1383	rs8030535	MYO5A	50492986	C_1358619_10	hCV1358619	A	G	0.532609	0.507022	0.46	0.33	0.626
SNP2337	rs12592429	MYO5A	50500294	C_1358629_10	hCV1358629	C	T	0.57027	0.594444	0.483	0.349	0.374
SNP1384	rs1724641	MYO5A	50505627	C_1358632_10	hCV1358632	C	T	0.218329	0.206128	0.935	0.569	0.844
SNP1385	rs1615235	MYO5A	50514364	C_1358642_10	hCV1358642	A	G	0.606757	0.590529	0.693	0.527	0.814
SNP1386	rs11853586	MYO5A	50517446	C_1358646_10	hCV1358646	C	T	0.820652	0.794444	0.696	0.205	0.316
SNP1387	rs4776046	MYO5A	50520140	C_9428173_10	hCV9428173	C	T	0.216398	0.205056	0.992	0.596	0.864
SNP2338	rs10851514	MYO5A	50523922	C_1358654_10	hCV1358654	C	T	0.827869	0.805556	0.588	0.272	0.486
SNP1388	rs35523401	MYO5A	50529146	C_1358661_10	hCV1358661	C	T	0.219086	0.208333	0.842	0.616	0.868
SNP2339	rs1464965	MYO5A	50531878	C_8796598_10	hCV8796598	C	T	0.826146	0.805556	0.588	0.31	0.51
SNP2340	rs2899488	MYO5A	50544239	C_15847274_10	hCV15847274	C	T	0.828378	0.806407	0.623	0.277	0.399
SNP1389	rs1724638	MYO5A	50561907	C_1470511_10	hCV1470511	C	G	0.817073	0.788301	0.509	0.168	0.279
SNP1390	rs2693462	MYO5A	50564920	C_11478420_10	hCV11478420	C	T	0.826613	0.805014	0.579	0.287	0.487
SNP1391	rs11853114	MYO5A	50566203	C_1470518_10	hCV1470518	A	G	0.172087	0.194444	0.588	0.27	0.479
SNP2341	rs1693497	MYO5A	50578841	C_8795261_10	hCV8795261	C	T	0.173854	0.194444	0.588	0.31	0.51
SNP2342	rs2272283	MYO5A	50583820	C_15962543_10	hCV15962543	C	T	0.826613	0.804469	0.571	0.275	0.475
SNP1392	rs1693501	MYO5A	50591048	C_8794052_10	hCV8794052	A	G	0.173497	0.192737	0.435	0.344	0.597
SNP1393	rs11854780	MYO5A	50601284	C_3215004_10	hCV3215004	C	T	0.826146	0.804167	0.546	0.279	0.483
SNP1394	rs1693506	MYO5A	50602561	C_3215006_10	hCV3215006	G	T	0.817935	0.779944	0.85	0.0706	0.0842
SNP2343	rs34197242	ARPP-19	50626280	C_3215046_10	hCV3215046	C	T	0.474394	0.468056	0.811	0.808	0.953
SNP1395	rs17614559	KIAA1370	50666011	C_3215069_10	hCV3215069	A	G	0.191375	0.177374	0.924	0.491	0.786
SNP2344	rs2288271	KIAA1370	50673758	C_3215072_10	hCV3215072	A	G	0.805108	0.822626	0.924	0.39	0.69
SNP1396	rs2414163	KIAA1370	50684770	C_2067210_10	hCV2067210	T	C	0.806757	0.822626	0.924	0.436	0.731
SNP1397	rs3751614	KIAA1370	50688930	C_2067213_1_	hCV2067213	C	T	0.192412	0.177778	0.892	0.472	0.769
SNP1398	rs2414166	KIAA1370	50689269	C_3215078_1_	hCV3215078	A	G	0.193548	0.177778	0.892	0.438	0.733
SNP2345	rs2414167	KIAA1370	50694720	C_15798538_10	hCV15798538	A	G	0.230458	0.194986	0.579	0.0979	0.208
SNP1399	rs1080731	KIAA1370	50707950	C_2067229_10	hCV2067229	A	G	0.224462	0.192737	0.919	0.136	0.252
SNP2346	rs11070909	KIAA1370	50718893	C_3215086_10	hCV3215086	A	G	0.786104	0.810585	0.7	0.245	0.408
SNP1400	rs2899492	KIAA1370	50720554	C_2067236_10	hCV2067236	C	T	0.780323	0.811268	0.902	0.144	0.303
SNP1401	rs8026800	KIAA1370	50720840	C_2067237_10	hCV2067237	C	G	0.80914	0.823611	0.942	0.475	0.771
SNP1402	rs4548810	KIAA1370	50731106	C_3215088_10	hCV3215088	C	T	0.795393	0.82312	0.655	0.178	0.259
SNP2347	rs11633933	KIAA1370	50735649	C_2067246_10	hCV2067246	C	T	0.427224	0.427778	0.536	0.983	0.993
SNP2348	rs1863512	KIAA1370	50746979	C_3215091_10	hCV3215091	A	G	0.141509	0.123955	0.227	0.323	0.494
SNP3317	rs1899748	intergenic	50810352	C_2067286_10	hCV2067286	G	T	0.558108	0.551389	0.741	0.796	0.967
SNP1403	rs1899744	ONECUT1	50845703	C_12074182_1_	hCV12074182	A	T	0.071429	0.101389	0.118	0.0413	0.0235	0.087287	0.080645	0.737	0.582	0.37
SNP1404	rs1899750	ONECUT1	50855798	C_332643_10	hCV332643	C	T	0.387097	0.346045	0.083	0.105	0.107
SNP2349	rs2440322	ONECUT1	50859038	C_16240566_10	hCV16240566	G	T	0.199461	0.2125	0.815	0.538	0.463
SNP1405	rs2460	ONECUT1	50860376	C_12074191_10	hCV12074191	A	G	0.323848	0.313725	0.232	0.679	0.879
SNP2350	rs2456506	ONECUT1	50863618	C_16234913_10	hCV16234913	A	C	0.320548	0.308123	0.205	0.611	0.886
SNP2351	rs2456522	ONECUT1	50873010	C_16234954_10	hCV16234954	A	G	0.197581	0.209859	0.907	0.561	0.543
SNP3318	rs2289724	intergenic	50882279	C_15882369_10	hCV15882369	A	T	0.596467	0.642458	0.525	0.0712	0.13
SNP3319	rs2414183	intergenic	50888137	C_15798586_10	hCV15798586	C	G	0.477151	0.411268	0.819	0.0115	0.0192	0.431132	0.429112	0.942	0.925	0.99
SNP3320	rs2440354	intergenic	50925436	C_16240632_10	hCV16240632	C	T	0.47035	0.41922	0.503	0.0494	0.126	0.438095	0.437262	0.939	0.969	0.892
SNP2352	rs2120445	intergenic	50953701	C_8232180_10	hCV8232180	A	G	0.877027	0.884078	0.922	0.678	0.917
SNP2353	rs1899735	LOC388122	50964830	C_8232133_10	hCV8232133	A	G	0.653639	0.619048	0.126	0.17	0.335
SNP2354	rs11635390	intergenic	50975824	C_1203832_10	hCV1203832	G	T	0.668011	0.64986	0.18	0.465	0.73
SNP3322	rs1873811	intergenic	51000577	C_11484986_10	hCV11484986	A	G	0.372973	0.330084	0.978	0.0864	0.178
SNP3323	rs729409	intergenic	51031270	C_4547_10	hCV4547	C	T	0.293801	0.31882	0.206	0.301	0.559
SNP3324	rs2414219	intergenic	51034876	C_15798692_10	hCV15798692	C	G	0.667568	0.636872	0.156	0.219	0.434
SNP3325	rs4776110	intergenic	51047697	C_1203803_10	hCV1203803	C	T	0.592391	0.553073	0.747	0.13	0.312
SNP3326	rs1873815	intergenic	51051036	C_11672356_10	hCV11672356	C	G	0.398922	0.363764	0.477	0.168	0.278
SNP3327	rs2414222	intergenic	51055553	C_15798704_10	hCV15798704	A	T	0.51776	0.582865	0.837	0.0129	0.0155	0.555766	0.542533	0.901	0.541	0.487
SNP3329	rs2047667	intergenic	51126053	C_11672377_10	hCV11672377	A	G	0.709677	0.704167	0.165	0.817	0.772
SNP3330	rs726110	intergenic	51135690	C_1203760_10	hCV1203760	C	G	0.172507	0.168524	0.497	0.84	0.743
SNP3331	rs410665	intergenic	51148551	C_1484914_10	hCV1484914	A	G	0.408602	0.406425	0.397	0.933	0.909
SNP3332	rs335501	intergenic	51155533	C_1484913_10	hCV1484913	C	T	0.596467	0.597765	0.648	0.96	0.905
SNP3333	rs516537	intergenic	51180041	C_1484888_10	hCV1484888	A	G	0.508065	0.495775	0.632	0.639	0.889
SNP3334	rs690275	intergenic	51186974	C_708268_10	hCV708268	C	T	0.505479	0.497214	0.428	0.753	0.947
SNP3335	rs501720	intergenic	51198399	C_1484875_10	hCV1484875	A	C	0.391008	0.389972	0.929	0.968	0.974
SNP3336	rs4774645	intergenic	51221529	C_1484869_10	hCV1484869	C	T	0.394595	0.379552	0.441	0.556	0.753
SNP3337	rs1508029	intergenic	51238213	C_8929146_10	hCV8929146	C	G	0.69837	0.688889	0.969	0.695	0.602
SNP3338	rs475546	intergenic	51257577	C_1558037_10	hCV1558037	G	T	0.607817	0.609551	0.777	0.946	0.94
SNP3339	rs1912649	intergenic	51270751	C_1583425_10	hCV1583425	C	G	0.490566	0.488889	0.093	0.949	0.464
SNP3340	rs538505	intergenic	51275052	C_1558028_10	hCV1558028	A	G	0.490591	0.488701	0.113	0.943	0.478
SNP3341	rs566855	intergenic	51284586	C_750877_10	hCV750877	G	T	0.571237	0.572626	0.764	0.957	0.901
SNP3342	rs4776122	intergenic	51327692	C_9421242_10	hCV9421242	A	G	0.428571	0.428571	0.44	0.99	0.621
SNP3343	rs11633454	intergenic	51339077	C_9421278_10	hCV9421278	C	T	0.810484	0.809722	0.089	0.97	0.741
SNP3344	rs1486567	intergenic	51346099	C_8795352_10	hCV8795352	A	T	0.372312	0.346369	0.649	0.302	0.563
SNP3345	rs1948070	intergenic	51353956	C_9421317_10	hCV9421317	C	G	0.598649	0.543175	0.058	0.0324	0.0129	0.577505	0.562857	0.407	0.497	0.795
SNP3346	rs9920049	intergenic	51370397	C_9421343_10	hCV9421343	C	T	0.271505	0.245787	0.667	0.263	0.449
SNP3347	rs1386166	intergenic	51376772	C_9421344_10	hCV9421344	A	G	0.354447	0.435933	0.262	0.0014	0.0013	0.371183	0.401515	0.074	0.153	0.23	0.364246	0.415445	0.497	0.0017	0.008		53 (14.2%)	157 (42.2%)	161 (43.3%)	63 (17.5%)	187 (51.9%)	109 (30.3%)	74 (13.9%)	241 (45.3%)	209 (39.3%)	95 (17.9%)	234 (44.2%)	199 (37.5%)	127 (14.0%)	398 (44.0%)	370 (40.9%)	158 (17.8%)	421 (47.3%)	308 (34.6%)
SNP3348	rs1027010	intergenic	51399446	C_9429596_10	hCV9429596	C	T	0.481183	0.51831	0.771	0.157	0.247
SNP3349	rs272794	intergenic	51419109	C_1485107_10	hCV1485107	A	G	0.685286	0.702514	0.936	0.477	0.673
SNP3350	rs272782	intergenic	51439677	C_9429687_10	hCV9429687	A	C	0.490463	0.52381	0.664	0.204	0.333
SNP3351	rs1189406	intergenic	51442847	C_11310532_10	hCV11310532	A	G	0.581267	0.600567	0.299	0.458	0.558
SNP3352	rs1486548	intergenic	51452539	C_8797156_10	hCV8797156	C	T	0.670699	0.652778	0.925	0.469	0.612
SNP3353	rs12442008	intergenic	51512404	C_436547_10	hCV436547	C	T	0.871622	0.886111	0.487	0.396	0.671
SNP3354	rs640063	intergenic	51518440	C_818458_10	hCV818458	C	T	0.761456	0.77591	0.744	0.513	0.651
SNP3355	rs669718	intergenic	51522426	C_708397_10	hCV708397	G	T	0.194892	0.161111	0.361	0.0914	0.206
SNP3356	rs7182628	intergenic	51552786	C_1485112_10	hCV1485112	A	G	0.374663	0.370474	0.537	0.869	0.973
SNP3357	rs1872919	intergenic	51585805	C_1711669_10	hCV1711669	C	T	0.825549	0.798867	0.926	0.196	0.23
SNP2355	rs12902770	WDR72	51598925	C_11752875_10	hCV11752875	C	T	0.185484	0.214888	0.89	0.161	0.177
SNP3358	rs957284	WDR72	51627957	C_8929218_10	hCV8929218	G	T	0.596467	0.635854	0.222	0.123	0.197
SNP3359	rs9302171	WDR72	51631328	C_9966305_10	hCV9966305	C	T	0.407258	0.364023	0.272	0.091	0.18
SNP3360	rs8026398	WDR72	51638388	C_9966327_10	hCV9966327	C	T	0.40566	0.36351	0.142	0.098	0.158
SNP3361	rs9920169	WDR72	51644963	C_9966328_10	hCV9966328	A	C	0.645161	0.622222	0.889	0.362	0.643
SNP3362	rs11632741	WDR72	51657158	C_9966335_10	hCV9966335	A	G	0.475741	0.509777	0.287	0.194	0.372
SNP3363	rs1906431	WDR72	51663639	C_9966341_10	hCV9966341	A	G	0.744565	0.75493	0.63	0.649	0.483
SNP3364	rs1906437	WDR72	51669711	C_1175606_10	hCV1175606	C	G	0.411051	0.388102	0.247	0.373	0.65
SNP3365	rs2899517	WDR72	51679492	C_15847285_10	hCV15847285	G	T	0.587366	0.622881	0.151	0.166	0.312
SNP3366	rs1906410	WDR72	51708825	C_11673122_10	hCV11673122	A	T	0.245968	0.24234	0.26	0.872	0.896
SNP3367	rs35487869	WDR72	51718600	C_1175571_10	hCV1175571	A	C	0.233696	0.232394	0.4	0.953	0.99
SNP2356	rs2061600	WDR72	51774282	C_11485816_10	hCV11485816	C	T	0.318306	0.301966	0.892	0.502	0.251
SNP1406	rs690054	WDR72	51788265	C_1616502_10	hCV1616502	C	T	0.729111	0.747911	0.74	0.414	0.25
SNP3370	rs1461423	intergenic	51866692	C_8929509_10	hCV8929509	C	T	0.48103	0.513928	0.309	0.209	0.138
SNP3371	rs11853051	intergenic	51871927	C_1616599_10	hCV1616599	G	T	0.475741	0.457865	0.937	0.495	0.3
SNP3372	rs872959	intergenic	51910048	C_1880001_10	hCV1880001	A	C	0.401351	0.402235	0.182	0.973	0.99
SNP3373	rs1478214	intergenic	51915715	C_1879990_10	hCV1879990	C	T	0.40027	0.402778	0.148	0.922	0.979
SNP3374	rs2899520	intergenic	51926614	C_1879982_10	hCV1879982	C	T	0.455645	0.455056	0.784	0.982	0.974
SNP3375	rs2899521	intergenic	51929142	C_1879979_10	hCV1879979	A	G	0.451923	0.449721	0.733	0.933	0.955
SNP3376	rs1478203	intergenic	51948971	C_1875614_10	hCV1875614	A	G	0.680217	0.696328	0.554	0.509	0.545
SNP3377	rs1478208	intergenic	51952850	C_8797408_10	hCV8797408	A	G	0.680108	0.694444	0.4	0.554	0.453
SNP3378	rs2711615	intergenic	52001004	C_16057640_10	hCV16057640	C	T	0.186992	0.219274	0.808	0.126	0.314
SNP3379	rs4776191	intergenic	52010539	C_1875549_10	hCV1875549	A	G	0.268392	0.234722	0.59	0.139	0.324
SNP3380	rs1478190	intergenic	52033314	C_1875532_10	hCV1875532	A	G	0.349727	0.406516	0.211	0.0264	0.0224	0.373106	0.379507	0.868	0.762	0.495
SNP2357	rs8035080	UNC13C	52095779	C_2046528_10	hCV2046528	A	G	0.275204	0.299157	0.47	0.314	0.559
SNP3381	rs2115827	UNC13C	52106349	C_11182755_10	hCV11182755	C	T	0.52957	0.498603	0.398	0.237	0.471
SNP1407	rs7495771	UNC13C	52128243	C_2046556_10	hCV2046556	A	G	0.357724	0.360955	0.437	0.898	0.787
SNP3383	rs1897030	UNC13C	52142432	C_11619235_10	hCV11619235	C	G	0.292683	0.326389	0.297	0.164	0.305
SNP3384	rs11071035	UNC13C	52169108	C_2046622_10	hCV2046622	A	G	0.632153	0.616992	0.552	0.551	0.672
SNP3385	rs1897014	UNC13C	52176210	C_2046632_10	hCV2046632	A	G	0.713514	0.682961	0.144	0.204	0.0779
SNP3386	rs1897069	UNC13C	52222738	C_2046719_10	hCV2046719	C	G	0.319061	0.330084	0.614	0.655	0.436
SNP3387	rs9788712	UNC13C	52241066	C_2046740_10	hCV2046740	C	T	0.678862	0.714485	0.173	0.139	0.308
SNP3388	rs1991574	UNC13C	52272242	C_2046765_10	hCV2046765	C	T	0.780914	0.776389	0.99	0.835	0.68
SNP2358	rs12902194	UNC13C	52310566	C_1895173_10	hCV1895173	C	T	0.181452	0.190808	0.751	0.646	0.655
SNP2359	rs11856476	UNC13C	52314303	C_1895170_10	hCV1895170	C	T	0.790541	0.773611	0.641	0.433	0.31
SNP1408	rs7183952	UNC13C	52317289	C_1895165_10	hCV1895165	A	G	0.756757	0.755587	0.454	0.959	0.313
SNP1410	rs8039248	UNC13C	52325615	C_1895153_10	hCV1895153	A	G	0.901351	0.8875	0.446	0.389	0.528
SNP1411	rs12902524	UNC13C	52336830	C_11763014_10	hCV11763014	A	C	0.171196	0.191341	0.76	0.319	0.605
SNP2360	rs12917198	UNC13C	52343355	C_278707_10	hCV278707	C	T	0.839189	0.8375	0.332	0.93	0.545
SNP1412	rs8036716	UNC13C	52351559	C_1895121_10	hCV1895121	G	T	0.803763	0.802228	0.729	0.941	0.953
SNP1413	rs12910406	UNC13C	52377654	C_1895110_10	hCV1895110	C	T	0.866577	0.854108	0.835	0.494	0.624
SNP1415	rs8030739	UNC13C	52423824	C_3110506_10	hCV3110506	A	G	0.204607	0.200557	0.422	0.848	0.87
SNP1416	rs1511798	UNC13C	52431389	C_3110491_10	hCV3110491	A	G	0.228997	0.235376	0.58	0.773	0.294
SNP1417	rs2036909	UNC13C	52432854	C_3110488_10	hCV3110488	C	G	0.228495	0.229692	0.396	0.957	0.225
SNP1418	rs6493678	UNC13C	52442477	C_3110469_10	hCV3110469	A	G	0.762097	0.763966	0.569	0.933	0.216
SNP1419	rs542328	UNC13C	52446477	C_3110464_10	hCV3110464	A	G	0.132432	0.150418	0.197	0.324	0.327
SNP2362	rs580558	UNC13C	52454777	C_3110451_10	hCV3110451	G	T	0.140541	0.14624	0.775	0.756	0.875
SNP1422	rs6493682	UNC13C	52516490	C_2726635_10	hCV2726635	C	T	0.187838	0.193593	0.854	0.78	0.958
SNP2363	rs10744957	UNC13C	52541260	C_2726612_10	hCV2726612	A	G	0.814016	0.807799	0.929	0.762	0.901
SNP1423	rs12904540	UNC13C	52545129	C_2726606_10	hCV2726606	A	G	0.218919	0.238827	0.903	0.366	0.492
SNP2364	rs2414305	UNC13C	52549397	C_2726600_10	hCV2726600	C	T	0.708895	0.701389	0.782	0.753	0.479
SNP2365	rs2414317	UNC13C	52553522	C_2726580_10	hCV2726580	A	G	0.289757	0.29805	0.822	0.728	0.466
SNP1424	rs12442784	UNC13C	52564630	C_2726539_10	hCV2726539	C	T	0.220867	0.24162	0.795	0.348	0.462
SNP1425	rs582890	UNC13C	52568918	C_2726531_10	hCV2726531	A	T	0.815364	0.805556	0.837	0.632	0.798
SNP1426	rs4776234	UNC13C	52570012	C_2726530_10	hCV2726530	C	T	0.61413	0.60585	0.864	0.746	0.785
SNP1427	rs8025195	UNC13C	52579720	C_2726522_10	hCV2726522	A	G	0.218329	0.240223	0.631	0.32	0.354
SNP1428	rs537389	UNC13C	52586145	C_2726511_10	hCV2726511	A	G	0.747283	0.729167	0.914	0.432	0.687
SNP1429	rs643105	UNC13C	52596952	C_2726507_10	hCV2726507	A	C	0.311321	0.305085	0.99	0.797	0.955
SNP1430	rs589611	UNC13C	52606857	C_2726499_10	hCV2726499	C	T	0.603774	0.586592	0.406	0.504	0.241
SNP1431	rs16974753	UNC13C	52621534	C_57780_20	hCV57780	A	G	0.398098	0.409218	0.27	0.666	0.321
SNP1432	rs12916626	UNC13C	52628261	C_11183546_10	hCV11183546	A	G	0.401084	0.408333	0.278	0.778	0.272
SNP3389	rs10468009	UNC13C	52631193	C_11183547_10	hCV11183547	A	G	0.778533	0.770308	0.803	0.708	0.897
SNP2367	rs6493690	UNC13C	52637067	C_1724496_10	hCV1724496	A	G	0.628378	0.598886	0.352	0.248	0.417
SNP2368	rs12437724	UNC13C	52641017	C_175014_10	hCV175014	C	T	0.371968	0.401114	0.352	0.253	0.412
SNP1433	rs8023595	UNC13C	52649684	C_93868_10	hCV93868	A	G	0.341033	0.373611	0.285	0.195	0.169
SNP1434	rs16974859	UNC13C	52661379	C_2058391_10	hCV2058391	C	T	0.637097	0.615922	0.349	0.403	0.44
SNP1435	rs2553227	UNC13C	52662309	C_2058389_10	hCV2058389	C	G	0.239892	0.233711	0.933	0.782	0.942
SNP2369	rs2414325	UNC13C	52675829	C_15798964_10	hCV15798964	C	T	0.277628	0.236034	0.569	0.0693	0.183
SNP1436	rs1851000	UNC13C	52697885	C_11619611_10	hCV11619611	C	G	0.278378	0.238827	0.482	0.085	0.211
SNP3390	rs754939	intergenic	52739369	C_2058347_10	hCV2058347	A	T	0.611559	0.64986	0.774	0.13	0.163
SNP3391	rs2414351	intergenic	52746565	C_2058331_10	hCV2058331	C	G	0.243243	0.17688	0.418	0.0019	0.0066	0.189163	0.213602	0.276	0.163	0.393	0.211496	0.198638	0.636	0.343	0.641		21 (5.6%)	138 (37.1%)	211 (56.7%)	9 (2.5%)	109 (30.3%)	241 (66.9%)	22 (4.1%)	155 (29.1%)	349 (65.6%)	28 (5.3%)	167 (31.5%)	327 (61.7%)	43 (4.8%)	293 (32.4%)	560 (61.9%)	37 (4.2%)	276 (31.0%)	568 (63.8%)
SNP3392	rs2062640	intergenic	52817266	C_11619619_10	hCV11619619	A	G	0.675749	0.694915	0.99	0.433	0.735
SNP3393	rs2134051	intergenic	52827690	C_16105234_10	hCV16105234	A	G	0.563342	0.592179	0.438	0.265	0.479
SNP3394	rs1915202	intergenic	52923587	C_279083_10	hCV279083	C	T	0.206757	0.194986	0.579	0.575	0.479
SNP3395	rs10152464	intergenic	52985639	C_9432119_10	hCV9432119	A	G	0.826146	0.819444	0.793	0.737	0.746
SNP3396	rs955890	intergenic	52997073	C_8797643_10	hCV8797643	C	G	0.169863	0.159722	0.749	0.603	0.715
SNP3397	rs11071159	intergenic	53042999	C_1189372_10	hCV1189372	A	C	0.390244	0.396936	0.449	0.794	0.962
SNP3398	rs1358531	intergenic	53069902	C_1189400_10	hCV1189400	A	G	0.242588	0.261838	0.705	0.397	0.369
SNP3399	rs1690354	intergenic	53085010	C_1189411_10	hCV1189411	A	G	0.615903	0.591922	0.138	0.349	0.0838
SNP3400	rs1690372	intergenic	53103854	C_1189428_10	hCV1189428	A	G	0.619946	0.616667	0.806	0.897	0.908
SNP3401	rs7183781	intergenic	53125540	C_1189445_10	hCV1189445	A	G	0.722973	0.746439	0.659	0.313	0.387
SNP3402	rs7176463	intergenic	53129645	C_1189448_10	hCV1189448	A	G	0.247956	0.239496	0.879	0.708	0.612
SNP3403	rs12910429	intergenic	53140804	C_11769556_10	hCV11769556	C	T	0.473118	0.536415	0.878	0.0157	0.0536	0.496234	0.475425	0.195	0.338	0.478
SNP2371	rs1014597	RAB27A	53310221	C_8797893_10	hCV8797893	A	C	0.32345	0.269553	0.282	0.0243	0.0534	0.289773	0.303605	0.077	0.487	0.311
SNP3404	rs2444039	RAB27A	53319503	C_15805601_10	hCV15805601	G	T	0.309783	0.252089	0.286	0.0144	0.0385	0.261905	0.288973	0.093	0.165	0.121
SNP1438	rs12910930	RAB27A	53332998	C_1368236_10	hCV1368236	C	G	0.330601	0.268156	0.122	0.0095	0.0159	0.281664	0.306883	0.382	0.204	0.249	0.301676	0.291146	0.114	0.492	0.242		40 (10.8%)	162 (43.5%)	164 (44.1%)	20 (5.6%)	152 (42.2%)	186 (51.7%)	45 (8.5%)	208 (39.1%)	276 (51.9%)	45 (8.5%)	231 (43.6%)	247 (46.6%)	85 (9.4%)	370 (40.9%)	440 (48.7%)	65 (7.3%)	383 (43.0%)	433 (48.7%)
SNP2372	rs4261468	RAB27A	53342894	C_1368230_10	hCV1368230	A	G	0.494624	0.408333	0.659	0.00091	0.0034	0.471645	0.480989	0.32	0.667	0.804	0.481132	0.451467	0.372	0.0755	0.196		87 (23.4%)	194 (52.2%)	91 (24.5%)	58 (16.1%)	178 (49.4%)	124 (34.4%)	116 (21.8%)	267 (50.2%)	146 (27.4%)	116 (21.9%)	274 (51.7%)	136 (25.7%)	203 (22.5%)	461 (51.0%)	237 (26.2%)	174 (19.6%)	452 (50.8%)	260 (29.2%)
SNP1439	rs9972478	RAB27A	53347024	C_1368221_10	hCV1368221	A	C	0.298103	0.225627	0.7	0.0017	0.0068	0.265267	0.286389	0.174	0.278	0.341	0.278835	0.261824	0.233	0.253	0.367		32 (8.6%)	156 (41.9%)	181 (48.7%)	17 (4.7%)	128 (35.6%)	214 (59.4%)	37 (7.0%)	204 (38.3%)	283 (53.2%)	37 (7.0%)	229 (43.2%)	263 (49.6%)	69 (7.6%)	360 (39.8%)	464 (51.3%)	54 (6.1%)	357 (40.1%)	477 (53.6%)
SNP3405	rs1007912	RAB27A	53360818	C_27175343_10	hCV27175343	A	G	0.19726	0.18892	0.232	0.689	0.746
SNP2373	rs2305424	RAB27A	53368640	C_15977337_10	hCV15977337	C	T	0.474255	0.550562	0.845	0.0037	0.011	0.481025	0.481973	0.804	0.965	0.855	0.478237	0.509626	0.858	0.0611	0.11		78 (21%)	194 (52.2%)	97 (26.1%)	107 (29.7%)	178 (49.4%)	71 (19.7%)	116 (21.8%)	275 (51.7%)	136 (25.6%)	121 (22.8%)	266 (50.2%)	140 (26.4%)	194 (21.5%)	469 (51.9%)	233 (25.8%)	228 (25.6%)	444 (49.9%)	211 (23.7%)
SNP1440	rs7183960	PIGB	53409987	C_1368170_10	hCV1368170	C	T	0.474324	0.544444	0.88	0.0074	0.0223	0.480916	0.475285	0.886	0.796	0.926	0.478188	0.503386	0.945	0.133	0.256		79 (21.2%)	193 (51.9%)	98 (26.3%)	106 (29.4%)	180 (50%)	74 (20.6%)	118 (22.2%)	268 (50.4%)	138 (25.9%)	118 (22.3%)	264 (49.8%)	144 (27.2%)	197 (21.8%)	461 (51%)	236 (26.1%)	224 (25.2%)	444 (49.9%)	218 (24.5%)
SNP1441	rs2414409	PIGB	53419009	C_1368163_10	hCV1368163	C	T	0.470109	0.545833	0.789	0.0039	0.0125	0.479127	0.477143	0.927	0.927	0.909	0.475419	0.505085	0.917	0.0767	0.157		77 (20.7%)	192 (51.6%)	99 (26.6%)	106 (29.4%)	181 (50.3%)	73 (20.3%)	117 (22.0%)	271 (50.9%)	139 (26.1%)	119 (22.5%)	263 (49.6%)	143 (27.0%)	194 (21.5%)	463 (51.2%)	238 (26.3%)	225 (25.3%)	444 (49.9%)	216 (24.3%)
SNP1442	rs574923	PIGB	53419161	C_1368162_10	hCV1368162	A	G	0.294038	0.235955	0.522	0.0123	0.0224	0.279773	0.290875	0.341	0.572	0.705
SNP2374	rs2290342	PIGB	53422851	C_15884403_10	hCV15884403	C	T	0.501348	0.467967	0.579	0.202	0.43
SNP1443	rs2439048	PIGB,CCPG1	53428329	C_16237898_10	hCV16237898	A	G	0.308625	0.259053	0.98	0.0358	0.0917	0.294508	0.306238	0.46	0.556	0.833
SNP1444	rs3743203	CCPG1	53436254	C_1368159_1_	hCV1368159	C	T	0.465054	0.532033	0.896	0.0104	0.0366	0.467985	0.467495	0.958	0.982	0.829	0.47	0.49	0.11	0.22	0.1		79 (21.2%)	188 (50.5%)	105 (28.2%)	101 (28.1%)	180 (50%)	78 (21.7%)	111 (20.9%)	275 (51.7%)	145 (27.3%)	114 (21.5%)	261 (49.2%)	148 (27.9%)	190 (21.0%)	463 (51.2%)	250 (27.7%)	215 (24.2%)	441 (49.6%)	226 (25.4%)
SNP1445	rs501231	CCPG1	53440323	C_634396_10	hCV634396	A	G	0.725067	0.75	0.104	0.28	0.287
SNP1446	rs11071185	CCPG1	53482122	C_11753668_10	hCV11753668	A	G	0.732337	0.752101	0.151	0.39	0.464
SNP2375	rs606446	DYX1C1	53532350	C_1048813_10	hCV1048813	C	T	0.728378	0.751389	0.18	0.316	0.368
SNP2376	rs2414417	DYX1C1	53579856	C_15799223_10	hCV15799223	A	T	0.202957	0.177778	0.344	0.22	0.297
SNP3406	rs1659300	intergenic	53612682	C_1877035_10	hCV1877035	A	T	0.298649	0.317664	0.886	0.434	0.734
SNP2377	rs1624779	PYGO1	53620813	C_8798108_10	hCV8798108	A	G	0.610215	0.562674	0.318	0.065	0.0691
SNP2379	rs725150	PYGO1	53630068	C_3232757_10	hCV3232757	C	T	0.151882	0.162011	0.311	0.595	0.61
SNP2380	rs4774214	PYGO1	53636263	C_11766865_10	hCV11766865	C	T	0.145946	0.155028	0.171	0.628	0.454
SNP3407	rs1438912	PYGO1	53659866	C_8929718_10	hCV8929718	G	T	0.671622	0.650142	0.375	0.388	0.241
SNP2381	rs12591646	PRTG	53706431	C_3232780_10	hCV3232780	G	T	0.603774	0.630919	0.266	0.286	0.458
SNP3408	rs4774796	PRTG	53713239	C_3232770_10	hCV3232770	A	G	0.59973	0.632312	0.209	0.201	0.3
SNP2382	rs720509	PRTG	53717834	C_1044207_10	hCV1044207	C	T	0.638814	0.652235	0.442	0.592	0.765
SNP2383	rs7171834	PRTG	53733910	C_11763089_10	hCV11763089	C	T	0.552419	0.590529	0.406	0.141	0.302
SNP2384	rs4774800	PRTG	53738233	C_3232742_10	hCV3232742	C	T	0.553763	0.588889	0.366	0.175	0.358
SNP2385	rs16976450	PRTG	53747748	C_11763123_10	hCV11763123	A	G	0.45283	0.419444	0.428	0.198	0.375
SNP1448	rs11854213	PRTG	53757333	C_3232738_10	hCV3232738	A	G	0.607817	0.638268	0.847	0.23	0.294
SNP3409	rs1371056	PRTG	53782201	C_8929812_10	hCV8929812	G	T	0.690027	0.713092	0.887	0.336	0.333
SNP2386	rs12592293	PRTG	53826961	C_11763148_10	hCV11763148	A	G	0.622642	0.656944	0.882	0.172	0.376
SNP3410	rs11631355	intergenic	53868918	C_11754825_10	hCV11754825	C	T	0.173854	0.163408	0.086	0.594	0.662
SNP2387	rs2014213	intergenic	53878998	C_3216207_10	hCV3216207	C	T	0.213514	0.20028	0.122	0.534	0.274
SNP2388	rs11071225	NEDD4	53903160	C_3216233_10	hCV3216233	C	G	0.521918	0.51532	0.26	0.802	0.813
SNP1449	rs1042477	NEDD4	53909178	C_8794579_1_	hCV8794579	A	C	0.338753	0.356145	0.408	0.486	0.783
SNP1450	rs2288345	NEDD4	53909753	C_2070793_1_	hCV2070793	C	T	0.350543	0.356338	0.364	0.818	0.852
SNP2390	rs11633313	NEDD4	53923001	C_3216240_10	hCV3216240	A	G	0.657459	0.646648	0.595	0.667	0.824
SNP2391	rs3759865	NEDD4	53927679	C_3216246_10	hCV3216246	A	G	0.167116	0.150838	0.112	0.396	0.345
SNP2392	rs2438128	NEDD4	53935144	C_16235982_10	hCV16235982	A	G	0.577027	0.565156	0.705	0.648	0.555
SNP2393	rs2303579	NEDD4	53940021	C_15972016_10	hCV15972016	C	T	0.578167	0.56546	0.416	0.624	0.369
SNP2394	rs1912398	NEDD4	53946395	C_2070808_10	hCV2070808	G	T	0.330623	0.336111	0.208	0.824	0.976
SNP1451	rs1912407	NEDD4	53952168	C_3216256_10	hCV3216256	C	T	0.578378	0.566667	0.44	0.651	0.372
SNP2395	rs1134352	NEDD4	53956525	C_8795861_10	hCV8795861	A	T	0.830189	0.849582	0.109	0.313	0.355
SNP1452	rs17819294	NEDD4	53986874	C_9423528_10	hCV9423528	C	T	0.167568	0.146479	0.063	0.27	0.292
SNP1453	rs12442991	NEDD4	53992390	C_1550358_10	hCV1550358	A	C	0.640162	0.630618	0.72	0.705	0.902
SNP1454	rs1912404	NEDD4	53999881	C_1550365_10	hCV1550365	A	G	0.15903	0.140278	0.402	0.315	0.477
SNP1455	rs2271289	NEDD4	54004085	C_11479350_1_	hCV11479350	C	T	0.560647	0.560056	0.714	0.982	0.882
SNP2396	rs1509406	NEDD4	54017052	C_3034162_10	hCV3034162	A	G	0.663073	0.652778	0.71	0.678	0.912
SNP2397	rs6493827	NEDD4	54036580	C_11479331_10	hCV11479331	C	T	0.166667	0.151811	0.127	0.438	0.388
SNP2398	rs12442990	NEDD4	54044932	C_11479310_10	hCV11479310	C	T	0.646505	0.644444	0.91	0.934	0.984
SNP2399	rs12591227	NEDD4	54051406	C_11479298_10	hCV11479298	C	T	0.650685	0.652857	0.667	0.931	0.966
SNP3411	rs35926005	intergenic	54103462	C_3034238_10	hCV3034238	A	G	0.202186	0.208914	0.457	0.751	0.456
SNP3412	rs2414458	intergenic	54115536	C_1566740_10	hCV1566740	A	G	0.431452	0.406685	0.603	0.337	0.127
SNP3413	rs4774231	intergenic	54155947	C_11479210_10	hCV11479210	C	G	0.265027	0.269663	0.811	0.842	0.956
SNP2401	rs4774232	RFXDC2	54165169	C_1566794_10	hCV1566794	C	T	0.6469	0.652778	0.576	0.814	0.594
SNP2402	rs9672886	RFXDC2	54196511	C_9423686_10	hCV9423686	G	T	0.646505	0.656944	0.209	0.675	0.248
SNP2403	rs11634404	RFXDC2	54200680	C_11479203_10	hCV11479203	C	T	0.510753	0.509777	0.137	0.97	0.745
SNP2404	rs12595072	RFXDC2	54206063	C_9423757_10	hCV9423757	C	T	0.48645	0.497175	0.111	0.683	0.664
SNP2405	rs4310791	RFXDC2	54213793	C_11479197_10	hCV11479197	C	T	0.350685	0.344011	0.2	0.79	0.277
SNP1456	rs1372753	RFXDC2	54220532	C_2862237_10	hCV2862237	G	T	0.356369	0.343056	0.209	0.594	0.258
SNP3414	rs764014	intergenic	54241515	C_8798246_10	hCV8798246	A	G	0.508065	0.508357	0.101	0.991	0.68
SNP3415	rs35749329	intergenic	54248425	C_9434363_10	hCV9434363	C	T	0.649051	0.658708	0.197	0.699	0.304
SNP3416	rs12437864	intergenic	54252216	C_9434374_10	hCV9434374	C	T	0.50137	0.50419	0.091	0.915	0.547
SNP3417	rs11071253	intergenic	54258415	C_11479154_10	hCV11479154	G	T	0.491935	0.493056	0.113	0.966	0.704
SNP3418	rs11071255	intergenic	54310547	C_11479113_10	hCV11479113	G	T	0.491914	0.493017	0.138	0.966	0.725
SNP3419	rs12595490	intergenic	54316056	C_11479101_10	hCV11479101	A	G	0.5	0.497222	0.092	0.915	0.655
SNP3420	rs2713933	intergenic	54325854	C_453787_10	hCV453787	A	C	0.291667	0.279167	0.185	0.597	0.2
SNP3421	rs2713935	intergenic	54333504	C_249103_10	hCV249103	C	T	0.611717	0.615599	0.177	0.879	0.558
SNP3422	rs12594941	intergenic	54366560	C_11307542_10	hCV11307542	C	T	0.424119	0.442416	0.222	0.482	0.489
SNP3423	rs2718957	intergenic	54378125	C_2899523_10	hCV2899523	G	T	0.656757	0.668524	0.29	0.635	0.183
SNP3424	rs1477588	intergenic	54404081	C_2899498_10	hCV2899498	C	T	0.342391	0.329609	0.099	0.606	0.064
SNP3425	rs1991266	intergenic	54416680	C_2899475_10	hCV2899475	A	T	0.659892	0.670391	0.099	0.672	0.0805
SNP3426	rs2725864	intergenic	54431424	C_2899447_10	hCV2899447	C	G	0.341892	0.325905	0.087	0.518	0.0789
SNP2406	rs1402173	TEX9	54437970	C_2899441_10	hCV2899441	A	G	0.564516	0.544444	0.064	0.44	0.179
SNP2407	rs6493855	TEX9	54461548	C_2899422_10	hCV2899422	C	T	0.662634	0.676389	0.107	0.576	0.0709
SNP1457	rs12900678	TEX9	54465022	C_2899416_10	hCV2899416	A	G	0.696765	0.715084	0.067	0.443	0.049	0.7	0.703036	0.253	0.879	0.933
SNP1458	rs1549452	TEX9	54489647	C_8929878_10	hCV8929878	C	T	0.712162	0.720833	0.185	0.713	0.213
SNP2408	rs7496402	TEX9	54493142	C_2899385_10	hCV2899385	G	T	0.74124	0.771709	0.166	0.176	0.111
SNP2409	rs795800	TEX9	54500570	C_2899378_10	hCV2899378	A	G	0.341463	0.325419	0.096	0.517	0.0787
SNP1459	rs795790	TEX9,MNS1	54511956	C_2899357_10	hCV2899357	C	T	0.201613	0.185552	0.316	0.439	0.592
SNP2410	rs795791	TEX9,MNS1	54519484	C_2899353_10	hCV2899353	A	C	0.66129	0.675	0.091	0.578	0.071
SNP2411	rs1477590	TEX9	54532597	C_2899343_10	hCV2899343	G	T	0.292582	0.286111	0.095	0.786	0.08
SNP3427	rs1980243	intergenic	54562095	C_1724616_10	hCV1724616	C	T	0.625337	0.648459	0.978	0.359	0.126
SNP3428	rs1620205	intergenic	54571637	C_289092_10	hCV289092	A	T	0.635135	0.652422	0.741	0.493	0.229
SNP3430	rs1715888	intergenic	54603451	C_9479515_10	hCV9479515	A	G	0.858311	0.885475	0.23	0.122	0.318
SNP3431	rs703238	intergenic	54607597	C_8930198_10	hCV8930198	A	C	0.53629	0.52933	0.227	0.79	0.884
SNP3432	rs1871862	intergenic	54627142	C_12079629_10	hCV12079629	C	T	0.319892	0.313889	0.268	0.805	0.871
SNP2412	rs1979467	SUHW4	54713626	C_1869294_10	hCV1869294	C	T	0.517473	0.5125	0.761	0.849	0.887
SNP2413	rs12903862	SUHW4	54717181	C_1869291_10	hCV1869291	C	T	0.482432	0.498588	0.832	0.539	0.826
SNP1460	rs2128172	SUHW4	54728615	C_15828225_10	hCV15828225	A	T	0.827913	0.81337	0.384	0.469	0.745
SNP2414	rs11071282	SUHW4	54736608	C_3094487_10	hCV3094487	A	G	0.170732	0.190476	0.311	0.328	0.603
SNP1461	rs12916079	SUHW4	54743825	C_1869283_10	hCV1869283	C	G	0.512097	0.498611	0.461	0.606	0.73
SNP2415	rs8041540	SUHW4	54752725	C_3094485_10	hCV3094485	C	T	0.510811	0.498611	0.461	0.641	0.749
SNP1462	rs2279298	SUHW4	54755793	C_11307286_1_	hCV11307286	A	G	0.51752	0.511142	0.799	0.807	0.903
SNP2416	rs11633363	SUHW4	54761512	C_1869280_10	hCV1869280	A	G	0.467033	0.484594	0.646	0.504	0.695
SNP2417	rs1680488	SUHW4	54792655	C_8795898_10	hCV8795898	A	G	0.830645	0.815642	0.266	0.452	0.741
SNP1463	rs12905514	SUHW4	54793329	C_9423971_20	hCV9423971	C	T	0.532258	0.51831	0.576	0.594	0.783
SNP2418	rs11638497	SUHW4	54797940	C_2863348_10	hCV2863348	A	T	0.473046	0.4875	0.606	0.58	0.803
SNP2419	rs1115019	LOC645877	54928523	C_8798384_10	hCV8798384	C	T	0.538043	0.569638	0.332	0.226	0.0714
SNP2420	rs1975092	LOC145783	54989049	C_11485888_10	hCV11485888	A	T	0.52981	0.547222	0.967	0.505	0.773
SNP1464	rs213152	TCF12	55000863	C_1037092_10	hCV1037092	A	G	0.173025	0.18661	0.066	0.503	0.421
SNP1465	rs2053472	TCF12	55004910	C_11673311_10	hCV11673311	A	G	0.620968	0.607843	0.176	0.607	0.0127	0.627599	0.590476	0.85	0.0807	0.215
SNP2421	rs2111890	TCF12	55014429	C_15822078_10	hCV15822078	C	T	0.80914	0.805556	0.059	0.862	0.557
SNP2422	rs213160	TCF12	55022940	C_3018824_10	hCV3018824	A	C	0.178763	0.190808	0.164	0.553	0.722
SNP1466	rs4774902	TCF12	55028052	C_2958696_10	hCV2958696	A	C	0.624324	0.606443	0.206	0.483	0.0223	0.625954	0.589354	0.957	0.0859	0.229
SNP1467	rs213168	TCF12	55028949	C_2797007_10	hCV2797007	A	C	0.819407	0.809192	0.083	0.616	0.521
SNP2423	rs213149	TCF12	55035652	C_3018818_10	hCV3018818	A	G	0.601902	0.597222	0.148	0.855	0.0137	0.616981	0.574713	0.916	0.0482	0.143
SNP2424	rs1642927	TCF12	55038549	C_8798485_10	hCV8798485	C	T	0.550272	0.553371	0.828	0.906	0.876
SNP1468	rs2116066	TCF12	55042070	C_2956462_10	hCV2956462	A	G	0.618598	0.607242	0.214	0.656	0.013	0.625947	0.592381	0.967	0.114	0.285
SNP2425	rs1628067	TCF12	55046158	C_8798497_10	hCV8798497	C	T	0.402174	0.401685	0.096	0.985	0.005	0.382798	0.428977	0.882	0.0306	0.096	0.390747	0.417986	0.237	0.0977	0.021		46 (12.4%)	204 (54.8%)	118 (31.7%)	65 (18.1%)	156 (43.3%)	135 (37.5%)	77 (14.5%)	251 (47.2%)	201 (37.8%)	98 (18.5%)	257 (48.5%)	173 (32.6%)	123 (13.6%)	455 (50.3%)	319 (35.3%)	163 (18.3%)	413 (46.4%)	308 (34.6%)
SNP1469	rs1015967	TCF12	55058021	C_8798522_10	hCV8798522	C	T	0.822493	0.814085	0.134	0.678	0.834
SNP2426	rs1430820	TCF12	55070934	C_8798533_10	hCV8798533	A	G	0.590164	0.591667	0.386	0.954	0.214
SNP1470	rs12591367	TCF12	55090158	C_1120769_10	hCV1120769	C	T	0.825613	0.813031	0.129	0.535	0.704
SNP1471	rs11071302	TCF12	55095267	C_1133483_10	hCV1133483	C	G	0.177419	0.188889	0.096	0.57	0.735
SNP1472	rs2957576	TCF12	55100998	C_11485922_10	hCV11485922	A	G	0.824324	0.81337	0.056	0.587	0.618
SNP2427	rs1346880	TCF12	55105305	C_357640_10	hCV357640	A	G	0.822102	0.810585	0.093	0.57	0.734
SNP1473	rs2733171	TCF12	55110290	C_16067630_10	hCV16067630	G	T	0.40522	0.40678	0.157	0.952	0.0076	0.38381	0.42803	0.822	0.0388	0.12	0.392576	0.419501	0.282	0.103	0.0312		46 (12.4%)	203 (54.6%)	115 (30.9%)	65 (18.1%)	158 (43.9%)	131 (36.4%)	78 (14.7%)	247 (46.4%)	200 (37.6%)	98 (18.5%)	256 (48.3%)	174 (32.8%)	124 (13.7%)	450 (49.8%)	315 (34.8%)	163 (18.3%)	414 (46.5%)	305 (34.3%)
SNP2428	rs2585087	TCF12	55113747	C_11485929_10	hCV11485929	A	G	0.607629	0.596639	0.193	0.669	0.0058	0.620722	0.572917	0.632	0.0253	0.0847	0.615342	0.582486	0.228	0.0456	0.0127		121 (32.5%)	204 (54.8%)	42 (11.3%)	133 (36.9%)	160 (44.4%)	64 (17.8%)	204 (38.3%)	245 (46.1%)	77 (14.5%)	176 (33.2%)	253 (47.7%)	99 (18.7%)	325 (36.0%)	449 (49.7%)	119 (13.2%)	309 (34.7%)	413 (46.4%)	163 (18.3%)
SNP1474	rs1820995	TCF12	55120263	C_1120762_10	hCV1120762	A	G	0.409946	0.403683	0.098	0.808	0.0323	0.388469	0.429658	0.488	0.0543	0.146
SNP1475	rs2920265	TCF12	55124772	C_1120764_10	hCV1120764	A	G	0.413514	0.4039	0.103	0.709	0.0239	0.388469	0.431034	0.59	0.0472	0.141
SNP2429	rs2962994	TCF12	55129991	C_15961244_10	hCV15961244	A	G	0.178763	0.188889	0.096	0.617	0.778
SNP1476	rs2920267	TCF12	55138321	C_1133481_10	hCV1133481	C	T	0.590054	0.597222	0.096	0.78	0.0208	0.612069	0.572106	0.422	0.0626	0.149
SNP1477	rs2703580	TCF12	55140326	C_11485943_10	hCV11485943	C	T	0.58871	0.5961	0.103	0.774	0.0283	0.616038	0.572642	0.456	0.0419	0.104
SNP1478	rs12900874	TCF12	55146289	C_11485947_10	hCV11485947	A	T	0.388587	0.387187	0.249	0.956	0.0486	0.374763	0.40458	0.824	0.161	0.36
SNP2430	rs12898327	TCF12	55151229	C_277381_10	hCV277381	G	T	0.625337	0.611111	0.218	0.576	0.0113	0.634981	0.596226	0.915	0.0672	0.189
SNP2431	rs11071305	TCF12	55158470	C_1120758_10	hCV1120758	A	G	0.613208	0.608333	0.291	0.848	0.058
SNP1479	rs2951899	TCF12	55169143	C_1120754_10	hCV1120754	A	G	0.412399	0.408078	0.115	0.867	0.0299	0.388679	0.436673	0.707	0.0249	0.08
SNP1480	rs2927189	TCF12	55177820	C_1626054_10	hCV1626054	A	G	0.413747	0.406685	0.147	0.784	0.0317	0.389831	0.431689	0.751	0.0504	0.142
SNP1481	rs11852340	TCF12	55189982	C_1626049_10	hCV1626049	A	G	0.384196	0.389665	0.302	0.831	0.0657
SNP2432	rs2169467	TCF12	55201787	C_16085441_10	hCV16085441	A	G	0.586253	0.596369	0.42	0.694	0.217
SNP1482	rs2169466	TCF12	55204763	C_1626031_20	hCV1626031	A	T	0.384409	0.393557	0.297	0.72	0.0685
SNP1483	rs11853331	TCF12	55218763	C_1626026_10	hCV1626026	C	T	0.62938	0.614206	0.309	0.55	0.0109	0.633523	0.598859	0.948	0.102	0.263
SNP1484	rs8034502	TCF12	55236278	C_11769623_10	hCV11769623	C	T	0.443548	0.421788	0.776	0.402	0.126
SNP1485	rs3794617	TCF12	55246076	C_3044396_10	hCV3044396	T	C	0.179245	0.187675	0.112	0.678	0.834
SNP2433	rs11636919	TCF12	55253247	C_1626018_10	hCV1626018	G	T	0.627688	0.613889	0.336	0.586	0.0154	0.632768	0.596408	0.88	0.0854	0.23
SNP1486	rs745652	TCF12	55257590	C_781178_10	hCV781178	A	G	0.623656	0.618644	0.428	0.844	0.0248	0.632768	0.594877	0.785	0.0734	0.196
SNP1487	rs12899588	TCF12	55264150	C_3044393_10	hCV3044393	A	G	0.623656	0.611268	0.331	0.627	0.0155	0.629735	0.589524	0.781	0.0586	0.156
SNP2434	rs7161965	TCF12	55272912	C_1626013_10	hCV1626013	A	G	0.371274	0.387187	0.352	0.532	0.0131	0.369732	0.4	0.884	0.156	0.367
SNP1488	rs11071310	TCF12	55279135	C_11769653_10	hCV11769653	A	G	0.819407	0.811798	0.052	0.708	0.735
SNP1489	rs12898356	TCF12	55285014	C_1626000_10	hCV1626000	C	T	0.373984	0.378151	0.492	0.87	0.847
SNP2435	rs12916478	TCF12	55290148	C_3044390_10	hCV3044390	C	T	0.373656	0.383099	0.486	0.711	0.847
SNP1490	rs1462156	TCF12	55290715	C_1625991_20	hCV1625991	A	G	0.373315	0.379167	0.537	0.817	0.876
SNP2436	rs12904501	TCF12	55294909	C_11769658_10	hCV11769658	C	T	0.625676	0.6125	0.272	0.604	0.0104	0.636106	0.597723	0.623	0.0696	0.185
SNP1491	rs1814585	TCF12	55296350	C_12081635_10	hCV12081635	A	G	0.627371	0.609551	0.292	0.485	0.0082	0.637405	0.596774	0.549	0.0554	0.141	0.633259	0.601925	0.257	0.0547	0.0096		131 (35.2%)	201 (54%)	37 (9.9%)	137 (38.1%)	160 (44.4%)	59 (16.4%)	212 (39.8%)	244 (45.9%)	68 (12.8%)	191 (36.0%)	247 (46.6%)	89 (16.8%)	343 (37.9%)	445 (49.2%)	105 (11.6%)	328 (36.9%)	407 (45.7%)	148 (16.6%)
SNP1492	rs12909016	TCF12	55305849	C_11769659_10	hCV11769659	G	T	0.625	0.614846	0.366	0.69	0.0216	0.636278	0.597353	0.559	0.0652	0.178
SNP1493	rs1037958	TCF12	55310834	C_1625984_20	hCV1625984	A	G	0.627027	0.613764	0.384	0.603	0.0195	0.637833	0.594877	0.526	0.0427	0.121
SNP1494	rs2248620	TCF12	55312048	C_1625981_1_	hCV1625981	A	G	0.82027	0.808333	0.075	0.558	0.717
SNP1495	rs2733320	TCF12	55319374	C_16067992_10	hCV16067992	A	T	0.821237	0.808659	0.081	0.536	0.705
SNP1496	rs12912868	TCF12	55324491	C_3044387_10	hCV3044387	C	T	0.375	0.389356	0.277	0.574	0.0108	0.36692	0.404215	0.5	0.0794	0.186
SNP1497	rs997683	TCF12	55329196	C_8798643_10	hCV8798643	A	C	0.440541	0.420833	0.483	0.447	0.0592
SNP1498	rs11853810	TCF12	55332584	C_9435018_10	hCV9435018	A	G	0.557796	0.579167	0.483	0.409	0.0415	0.596226	0.621415	0.847	0.236	0.386
SNP2437	rs2278685	TCF12	55335765	C_15966130_10	hCV15966130	C	T	0.622973	0.612813	0.249	0.69	0.007	0.637996	0.597723	0.501	0.0568	0.147	0.631813	0.603837	0.209	0.0854	0.0124		129 (34.7%)	203 (54.6%)	38 (10.2%)	140 (38.9%)	160 (44.4%)	59 (16.4%)	215 (40.4%)	245 (46.1%)	69 (13.0%)	192 (36.2%)	246 (46.4%)	89 (16.8%)	344 (38.1%)	448 (49.6%)	107 (11.8%)	332 (37.3%)	406 (45.6%)	148 (16.6%)
SNP2438	rs3095821	TCF12	55363208	C_2140429_10	hCV2140429	A	G	0.622312	0.610028	0.231	0.629	0.0081	0.632576	0.596374	0.51	0.088	0.195	0.628333	0.601925	0.202	0.105	0.013		130 (34.9%)	203 (54.6%)	39 (10.5%)	139 (38.6%)	160 (44.4%)	60 (16.7%)	210 (39.5%)	248 (46.6%)	70 (13.2%)	190 (35.8%)	245 (46.2%)	89 (16.8%)	340 (37.6%)	451 (49.9%)	109 (12.1%)	329 (37.0%)	405 (45.5%)	149 (16.7%)
SNP2439	rs2921430	TCF12	55368705	C_16157625_10	hCV16157625	C	T	0.180108	0.192201	0.074	0.553	0.719
SNP2440	rs1664476	CGNL1	55454319	C_8798659_10	hCV8798659	A	G	0.374663	0.383008	0.71	0.742	0.647
SNP2441	rs907473	CGNL1	55468175	C_3247474_10	hCV3247474	C	T	0.845013	0.833333	0.99	0.543	0.831
SNP1499	rs10518915	CGNL1	55472117	C_11184003_10	hCV11184003	G	T	0.32027	0.342618	0.462	0.365	0.26
SNP2442	rs1706335	CGNL1	55477182	C_8798790_10	hCV8798790	C	T	0.75	0.735376	0.262	0.522	0.61
SNP1500	rs1706403	CGNL1	55478283	C_8798799_10	hCV8798799	A	C	0.247978	0.264624	0.395	0.466	0.691
SNP1501	rs1511954	CGNL1	55486254	C_1590772_10	hCV1590772	G	T	0.81586	0.809524	0.503	0.757	0.548
SNP1502	rs7180305	CGNL1	55494551	C_11184032_10	hCV11184032	A	G	0.241892	0.25419	0.752	0.587	0.583
SNP1504	rs907465	CGNL1	55512551	C_8798981_10	hCV8798981	A	G	0.294038	0.3125	0.597	0.443	0.409
SNP2443	rs4774940	CGNL1	55516581	C_3247493_10	hCV3247493	C	G	0.214674	0.233333	0.637	0.393	0.256
SNP1505	rs1018269	CGNL1	55531603	C_8799019_1_	hCV8799019	A	T	0.491892	0.48468	0.324	0.783	0.145
SNP2444	rs1567618	CGNL1	55546758	C_8799037_10	hCV8799037	C	T	0.696237	0.6875	0.308	0.717	0.291
SNP2445	rs11638422	CGNL1	55555363	C_11184142_10	hCV11184142	G	T	0.497305	0.469014	0.295	0.281	0.341
SNP2446	rs12594455	CGNL1	55559271	C_1590796_10	hCV1590796	A	G	0.528302	0.5	0.126	0.279	0.155
SNP1507	rs12594504	CGNL1	55559306	C_1590797_10	hCV1590797	A	G	0.468665	0.494444	0.092	0.325	0.14
SNP2447	rs12593721	CGNL1	55564997	C_2967154_10	hCV2967154	A	G	0.471698	0.501393	0.065	0.256	0.0996
SNP2448	rs1280367	CGNL1	55572415	C_8799050_10	hCV8799050	C	T	0.813172	0.844538	0.881	0.112	0.278
SNP1508	rs932028	CGNL1	55579539	C_8799068_10	hCV8799068	C	T	0.462366	0.498588	0.524	0.167	0.24
SNP1509	rs1280387	CGNL1	55582794	C_8799088_10	hCV8799088	A	C	0.520325	0.539326	0.245	0.469	0.62
SNP1510	-	CGNL1	55589184	C_2952443_10	hCV2952443	A	G	0.200809	0.206704	0.129	0.78	0.218
SNP1511	rs1980048	CGNL1	55594669	C_3260099_10	hCV3260099	C	T	0.540541	0.516807	0.159	0.365	0.184
SNP1512	rs1995990	CGNL1	55602180	C_3260088_10	hCV3260088	A	G	0.265499	0.272346	0.7	0.768	0.952
SNP1513	rs1690337	CGNL1	55612208	C_1189326_10	hCV1189326	A	G	0.292453	0.287749	0.198	0.844	0.213
SNP1514	rs11071331	CGNL1	55621184	C_3260077_10	hCV3260077	C	T	0.277628	0.28267	0.767	0.831	0.877
SNP2450	rs11071332	CGNL1	55621298	C_2952446_10	hCV2952446	A	G	0.649596	0.658774	0.145	0.712	0.259
SNP1515	rs1666570	CGNL1	55624648	C_3260073_10	hCV3260073	A	C	0.337398	0.3375	0.099	0.99	0.254
SNP2451	rs12591554	CGNL1	55632624	C_11184237_10	hCV11184237	C	T	0.653226	0.656944	0.074	0.881	0.834
SNP3433	rs11638057	intergenic	55646567	C_1189338_10	hCV1189338	A	T	0.201897	0.196078	0.927	0.781	0.705
SNP3434	rs1666577	intergenic	55654219	C_3259994_10	hCV3259994	G	T	0.578167	0.592437	0.878	0.581	0.815
SNP3435	rs1908195	Gcom1	55664080	C_11184274_10	hCV11184274	G	T	0.498652	0.5	0.169	0.959	0.908
SNP1516	rs1574373	Gcom1	55687351	C_2167428_10	hCV2167428	C	G	0.497297	0.497207	0.46	0.99	0.99
SNP1517	rs1107114	Gcom1	55687428	C_2167427_10	hCV2167427	A	G	0.502725	0.5	0.289	0.917	0.957
SNP1518	rs1908205	Gcom1	55694866	C_1189355_10	hCV1189355	C	T	0.498649	0.493036	0.431	0.83	0.835
SNP1519	rs2932196	Gcom1	55699630	C_3209980_10	hCV3209980	C	T	0.497312	0.492938	0.397	0.868	0.821
SNP2452	rs2470360	Gcom1	55705113	C_3209987_10	hCV3209987	C	T	0.49589	0.494398	0.562	0.955	0.93
SNP2453	rs11635989	Gcom1	55716953	C_3209990_10	hCV3209990	A	G	0.628378	0.638889	0.501	0.677	0.425
SNP2454	rs2733619	Gcom1,GRINL1A	55790481	C_16068505_10	hCV16068505	A	C	0.443396	0.424716	0.445	0.474	0.344
SNP3436	rs617842	intergenic	55815617	C_3210004_10	hCV3210004	A	T	0.27038	0.290278	0.733	0.398	0.658
SNP3437	rs34520415	intergenic	55832761	C_3210023_10	hCV3210023	C	T	0.19407	0.177054	0.071	0.405	0.716
SNP3438	rs495772	intergenic	55847657	C_2899058_10	hCV2899058	G	T	0.637838	0.658774	0.673	0.403	0.47
SNP3440	rs1874610	intergenic	55883094	C_12077171_10	hCV12077171	C	T	0.370968	0.357542	0.151	0.594	0.499
SNP3441	rs488319	intergenic	55896527	C_3210084_10	hCV3210084	G	T	0.677898	0.696379	0.33	0.446	0.624
SNP3442	rs1346123	intergenic	55905652	C_3210092_10	hCV3210092	C	G	0.445946	0.439944	0.312	0.818	0.781
SNP3443	rs8036606	intergenic	55910651	C_3232503_10	hCV3232503	C	T	0.421196	0.41922	0.679	0.939	0.942
SNP3444	rs7176273	intergenic	55943844	C_2110062_10	hCV2110062	A	G	0.557692	0.548747	0.277	0.732	0.843
SNP3445	rs12592490	intergenic	55952489	C_2110050_10	hCV2110050	A	G	0.330189	0.358333	0.859	0.257	0.527
SNP3446	rs11857195	intergenic	55963805	C_2110028_10	hCV2110028	C	T	0.144595	0.144258	0.854	0.985	0.99
SNP3447	rs1550570	intergenic	55967267	C_2110023_10	hCV2110023	C	G	0.612162	0.63764	0.096	0.316	0.436
SNP3448	rs1867049	intergenic	55972425	C_2110006_10	hCV2110006	G	T	0.489247	0.465278	0.088	0.359	0.0181	0.478302	0.481939	0.749	0.867	0.541
SNP3449	rs4143222	intergenic	55983410	C_2109989_10	hCV2109989	A	T	0.196237	0.188547	0.102	0.709	0.462
SNP3450	rs1348197	intergenic	55989381	C_3232494_10	hCV3232494	C	T	0.284367	0.266197	0.052	0.439	0.541
SNP1520	rs2119859	ALDH1A2	56042037	C_2109957_10	hCV2109957	C	T	0.327493	0.290141	0.208	0.124	0.108
SNP2455	rs4646616	ALDH1A2	56048641	C_11486040_10	hCV11486040	A	G	0.221774	0.183333	0.149	0.0675	0.0653
SNP3452	rs2704237	intergenic	56185149	C_16270420_10	hCV16270420	A	G	0.463315	0.420391	0.253	0.0997	0.116
SNP3453	rs35877672	intergenic	56204745	C_1116706_10	hCV1116706	C	T	0.642473	0.684722	0.356	0.0873	0.171
SNP1529	rs10444840	AQP9	56237566	C_285038_10	hCV285038	A	G	0.23842	0.231844	0.208	0.768	0.151
SNP1530	rs12441883	AQP9	56244142	C_3080490_10	hCV3080490	A	G	0.186486	0.199164	0.682	0.54	0.785
SNP1531	rs12905045	AQP9	56249106	C_3080489_10	hCV3080489	A	C	0.317073	0.359944	0.688	0.0843	0.22
SNP1532	rs1711053	AQP9	56254816	C_8930371_1_	hCV8930371	C	G	0.162602	0.158333	0.239	0.824	0.17
SNP1533	rs1663245	AQP9	56254990	C_8930373_1_	hCV8930373	C	T	0.623989	0.653631	0.632	0.239	0.0961
SNP2462	rs2899619	AQP9	56259498	C_15847657_10	hCV15847657	C	T	0.376694	0.344444	0.593	0.2	0.0798
	SNPs that exceedded the significance thresholds (p <0.05) in all stages are shown in bold type.
	a) Combined p values data of 28 SNPs for the allelic or genotypic test exhibiting significant p values (p ≤0.01) in Stage 1 and SNP2140 are shown.
	* denotes the opposite direction of significance between Stage 1 and Stage 2 association test, thus this SNP was excluded from the candidates.
	Gray color shows the landmark SNP2140, which replicated association for the allelic test (p <0.05) in Stage 1 and Stage 2.
